# Supplementary material for: Alpha taxonomy of the genus Kessleria Nowicki, 1864, revisited in light of DNA-barcoding (Lepidoptera, Yponomeutidae)
Source: Zookeys. 2015 May 11;(503):89–133. doi: 10.3897/zookeys.503.9590 (PMC4440273; doi:10.3897/zookeys.503.9590)
Supplement: XML Treatment for Kessleria cottiensis [file zookeys.503.9590-treatment1.xml]

<!DOCTYPE tp:taxon-treatment
  PUBLIC "-//TaxonX//DTD Taxonomic Treatment Publishing DTD v0 20100105//EN" "tax-treatment-NSO.dtd">
<tp:taxon-treatment xmlns:tp="http://www.plazi.org/taxpub"><tp:treatment-meta><kwd-group><label>Taxon classification</label><kwd><named-content content-type="kingdom">Animalia</named-content></kwd><kwd><named-content content-type="order">Lepidoptera</named-content></kwd><kwd><named-content content-type="family">Yponomeutidae</named-content></kwd></kwd-group><mixed-citation publication-type="journal"><person-group><name><surname>Huemer</surname><given-names>Peter</given-names></name><name><surname>Mutanen</surname><given-names>Marko</given-names></name></person-group><article-title>Alpha taxonomy of the genus <italic><tp:taxon-name><tp:taxon-name-part taxon-name-part-type="genus">Kessleria</tp:taxon-name-part></tp:taxon-name></italic> Nowicki, 1864, revisited in light of DNA-barcoding (<tp:taxon-name><tp:taxon-name-part taxon-name-part-type="order">Lepidoptera</tp:taxon-name-part></tp:taxon-name>, <tp:taxon-name><tp:taxon-name-part taxon-name-part-type="family">Yponomeutidae</tp:taxon-name-part></tp:taxon-name>)</article-title><source>Zookeys</source><day>11</day><month>5</month><year>2015</year><volume>2015</volume><issue>503</issue><fpage>89</fpage><lpage>133</lpage><pub-id pub-id-type="doi">10.3897/zookeys.503.9590</pub-id></mixed-citation></tp:treatment-meta><tp:nomenclature><tp:taxon-name>
                                <tp:taxon-name-part taxon-name-part-type="genus">Kessleria</tp:taxon-name-part>
                                <tp:taxon-name-part taxon-name-part-type="species">cottiensis</tp:taxon-name-part>
                                <object-id xmlns:xlink="http://www.w3.org/1999/xlink" content-type="zoobank" xlink:type="simple">http://zoobank.org/21EBBA7D-08EE-4713-B958-F67F00B0CEE5</object-id>
                            </tp:taxon-name><tp:taxon-status xmlns:xlink="http://www.w3.org/1999/xlink" xlink:type="simple">sp. n.</tp:taxon-status></tp:nomenclature><tp:treatment-sec sec-type="Type material"><title>Type material.</title><p><bold>Holotype.</bold> ♂, „ITALIA, Prov. Torino Alpi Cozie, 2150 m Colle delle Finestre 27.7.1990 leg. Huemer &amp; Tarmann“ „YPO 58 ♂ P. Huemer“ (TLMF).</p><!--PageBreak--><p><bold>Paratypes. Italy:</bold> 13 ♂, 7 ♀, same data, genitalia slides YPO 59 ♂ P. Huemer, YPO 77 ♂ P. Huemer, DNA barcode IDs TLMF Lep 03106, TLMF Lep 03107, TLMF Lep 03108 (TLMF); 3 ♂, 6 ♀, same data, but V. delle Finestre, 1700 m, genitalia slides YPO 66 ♂ P. Huemer, YPO 67 ♀ P. Huemer (TLMF). <bold>France:</bold> 1 ♂, Dep. Hautes-Alpes, Nevache, 1950m, 31.7.2001, leg. Nel, genitalia slide 12937 J. Nel, DNA barcode ID TLMF Lep 03144 (TLMF); 1 ♂, Dep. Hautes-Alpes, Vallee de la Claree, 2000 m, 3.7.2002, leg. Nel, genitalia slide 14644 J. Nel, DNA barcode ID TLMF Lep 03142 (TLMF).</p></tp:treatment-sec><tp:treatment-sec sec-type="Diagnosis"><title>Diagnosis.</title><!--PageBreak--><p><italic><tp:taxon-name><tp:taxon-name-part taxon-name-part-type="genus">Kessleria</tp:taxon-name-part> <tp:taxon-name-part taxon-name-part-type="species">cottiensis</tp:taxon-name-part></tp:taxon-name></italic> resembles other taxa of the <italic><tp:taxon-name><tp:taxon-name-part taxon-name-part-type="genus">Kessleria</tp:taxon-name-part> <tp:taxon-name-part taxon-name-part-type="species">alternans</tp:taxon-name-part></tp:taxon-name></italic>-group in wing markings and colour (Figs <xref ref-type="fig" rid="F2">2</xref>–<xref ref-type="fig" rid="F3">11</xref>), but the male differs in the on average smallest forewing length of 7.59 mm (n=14) <italic>vs.</italic> 8.75 mm (n=13) in <italic><tp:taxon-name><tp:taxon-name-part taxon-name-part-type="genus">Kessleria</tp:taxon-name-part> <tp:taxon-name-part taxon-name-part-type="species">wehrlii</tp:taxon-name-part></tp:taxon-name></italic>, 8.55 mm (n=26) in <italic><tp:taxon-name><tp:taxon-name-part taxon-name-part-type="genus">Kessleria</tp:taxon-name-part> <tp:taxon-name-part taxon-name-part-type="species">alternans</tp:taxon-name-part></tp:taxon-name></italic>, 8.05 mm (n=6) in <italic><tp:taxon-name><tp:taxon-name-part taxon-name-part-type="genus">Kessleria</tp:taxon-name-part> <tp:taxon-name-part taxon-name-part-type="species">alpmaritimae</tp:taxon-name-part></tp:taxon-name></italic> and 8.25 mm (n=6) in <italic><tp:taxon-name><tp:taxon-name-part taxon-name-part-type="genus">Kessleria</tp:taxon-name-part> <tp:taxon-name-part taxon-name-part-type="species">dimorpha</tp:taxon-name-part></tp:taxon-name></italic>. Compared to <italic><tp:taxon-name><tp:taxon-name-part taxon-name-part-type="genus">Kessleria</tp:taxon-name-part> <tp:taxon-name-part taxon-name-part-type="species">wehrlii</tp:taxon-name-part></tp:taxon-name></italic> and <italic><tp:taxon-name><tp:taxon-name-part taxon-name-part-type="genus">Kessleria</tp:taxon-name-part> <tp:taxon-name-part taxon-name-part-type="species">alpmaritimae</tp:taxon-name-part></tp:taxon-name></italic>, the whitish suffusion of the forewing is largely reduced. The ochre-brown markings, which are well present in <italic><tp:taxon-name><tp:taxon-name-part taxon-name-part-type="genus">Kessleria</tp:taxon-name-part> <tp:taxon-name-part taxon-name-part-type="species">alternans</tp:taxon-name-part></tp:taxon-name></italic>, are almost completely absent. The female of <italic><tp:taxon-name><tp:taxon-name-part taxon-name-part-type="genus">Kessleria</tp:taxon-name-part> <tp:taxon-name-part taxon-name-part-type="species">cottiensis</tp:taxon-name-part></tp:taxon-name></italic> is also distinctly smaller than <italic><tp:taxon-name><tp:taxon-name-part taxon-name-part-type="genus">Kessleria</tp:taxon-name-part> <tp:taxon-name-part taxon-name-part-type="species">alternans</tp:taxon-name-part></tp:taxon-name></italic>, with a forewing length of 6.13 mm (n=8) on average <italic>vs.</italic> 7.58 mm (n=11), whereas females of <italic><tp:taxon-name><tp:taxon-name-part taxon-name-part-type="genus">Kessleria</tp:taxon-name-part> <tp:taxon-name-part taxon-name-part-type="species">cottiensis</tp:taxon-name-part></tp:taxon-name></italic> and <italic><tp:taxon-name><tp:taxon-name-part taxon-name-part-type="genus">Kessleria</tp:taxon-name-part> <tp:taxon-name-part taxon-name-part-type="species">alpmaritimae</tp:taxon-name-part></tp:taxon-name></italic> are indistinguishable. <italic><tp:taxon-name><tp:taxon-name-part taxon-name-part-type="genus">Kessleria</tp:taxon-name-part> <tp:taxon-name-part taxon-name-part-type="species">wehrlii</tp:taxon-name-part></tp:taxon-name></italic> is insufficiently known from only a single worn female specimen. Compared to the genetically nearest neighbour <italic><tp:taxon-name><tp:taxon-name-part taxon-name-part-type="genus">Kessleria</tp:taxon-name-part> <tp:taxon-name-part taxon-name-part-type="species">dimorpha</tp:taxon-name-part></tp:taxon-name></italic>, which is similar in forewing length (6.0 mm, n=4), the hindwings are slightly less reduced and the ground colour of the forewing is much lighter. Diagnostic characters in genitalia are generally weak. The male genitalia differ from <italic><tp:taxon-name><tp:taxon-name-part taxon-name-part-type="genus">Kessleria</tp:taxon-name-part> <tp:taxon-name-part taxon-name-part-type="species">alpmaritimae</tp:taxon-name-part></tp:taxon-name></italic> by the medially strongly widened valva, from <italic><tp:taxon-name><tp:taxon-name-part taxon-name-part-type="genus">Kessleria</tp:taxon-name-part> <tp:taxon-name-part taxon-name-part-type="species">alternans</tp:taxon-name-part></tp:taxon-name></italic> by the more slender cornuti, from <italic><tp:taxon-name><tp:taxon-name-part taxon-name-part-type="genus">Kessleria</tp:taxon-name-part> <tp:taxon-name-part taxon-name-part-type="species">wehrlii</tp:taxon-name-part></tp:taxon-name></italic> by three instead of four cornuti, and from the nearest neighbour <italic><tp:taxon-name><tp:taxon-name-part taxon-name-part-type="genus">Kessleria</tp:taxon-name-part> <tp:taxon-name-part taxon-name-part-type="species">dimorpha</tp:taxon-name-part></tp:taxon-name></italic> by the distinctly longer phallus (1.65–1.70 mm <italic>vs.</italic> 1.32–1.36 mm) (Figs <xref ref-type="fig" rid="F4">12</xref>–<xref ref-type="fig" rid="F5">21</xref>). The female genitalia show no diagnostic characters to related species of the <italic><tp:taxon-name><tp:taxon-name-part taxon-name-part-type="genus">Kessleria</tp:taxon-name-part> <tp:taxon-name-part taxon-name-part-type="species">alternans</tp:taxon-name-part></tp:taxon-name></italic>-group (Figs <xref ref-type="fig" rid="F6">22</xref>–<xref ref-type="fig" rid="F8">31</xref>).</p></tp:treatment-sec><tp:treatment-sec sec-type="Description"><title>Description.</title><p><bold>Male</bold> (Fig. <xref ref-type="fig" rid="F2">4</xref>). Head covered with erected whitish hair-like scales; antennae dark grey-brown, indistinctly lighter ringed; thorax and tegulae dark grey-brown. Forewing length 7.0–8.8 mm (Ø 7.59 mm; n=14); ground colour dark grey-brown, mottled with whitish scales, particularly in distal half, forming indistinct patches in fold and on costa at about 4/5; irregular black dots on veins and few brown scales in medial part of wing; oblique blackish fascia at about 1/3 to 1/2 indistinct; <!--PageBreak--><!--PageBreak-->termen mixed whitish-grey, dark grey-brown in apical part; fringes light grey, darker in apical area. Hindwing dark grey, fringes with dark grey base, distal part light grey.</p><p><bold>Female</bold> (Fig. <xref ref-type="fig" rid="F2">5</xref>). Head covered with erected whitish hair-like scales; antennae grey-brown, distinctly ringed whitish; thorax and tegulae whitish. Forewing length 5.8–6.3 mm (Ø 6.13 mm; n=8); ground colour whitish, mottled with black scales, particularly along veins and in tornal part, patches of brown scales in medial part of wing from base to end of cell; oblique blackish fascia at about 1/3 to 1/2 indistinct, separated into larger dash-like patch and reduced dot; termen whitish with some dark grey-brown mottling in apical part; fringes greyish-white, darker in apical area.</p><p><bold>Male genitalia</bold> (Figs <xref ref-type="fig" rid="F4">14–15</xref>). Socii long and slender, with apical spine; anterior margin of tegumen with medial process; gnathos broadly tongue-shaped, smooth; valva moderately slender, length 0.66–0.70 mm, medially distinctly widened, maximum width of about 0.24–0.26 mm, densely covered with long hairs in medial part and short setae on ventromedial margin, ventromedial part weakly convex, distal part slender with ventrally convex and dorsally projected apex, costa strongly sclerotized with some distal dentation; sacculus oval, weakly confined, densely covered with strong setae; saccus sizeable in length, about 0.38–0.42 mm, stout, about same width throughout, apex rounded; phallus ca. 1.65–1.70 mm long and slender, straight, apically with distinct reticulate sculpture, uneverted vesica with ca. 0.76–0.80 mm long sclerotized part, three prominent needle-shaped, one single, the other basally connected, cornuti of about 0.46–0.51 mm in length.</p><p><bold>Female genitalia</bold> (Figs <xref ref-type="fig" rid="F6">23</xref>, <xref ref-type="fig" rid="F8">28</xref>). Genitalia ca. 4.9 mm in length; papilla analis large, densely covered with long setae; apophysis posterior rod like, ca. 0.70 mm, about length of apophysis anterior; apophysis anterior rod like; posterior part bifurcated with straight dorsal and inwardly curved ventral branch; lamella postvaginalis with large sclerotized mediolateral patches, covered with microtrichia, medial area less sclerotized, posteriolateral part with hump, covered with some long setae; ostium bursae membranous; antrum weakly sclerotized, funnel-shaped; ductus bursae very long, about 2.8 mm, from entrance of ductus seminalis to transition into corpus bursae covered with finely granulous sculpture, particularly in posterior and anterior part, ductus bursae extended into posterior part of corpus bursae, entrance to corpus bursae weakly widened; corpus bursae well delimited, about 1.2 mm in length, ovoid, with small plate-like signum.</p></tp:treatment-sec><tp:treatment-sec sec-type="Molecular data"><title>Molecular data.</title><p>The average intraspecific divergence of the barcode region is 0.0% (n=5). The minimum distance to the nearest neighbour <italic><tp:taxon-name><tp:taxon-name-part taxon-name-part-type="genus">Kessleria</tp:taxon-name-part> <tp:taxon-name-part taxon-name-part-type="species">dimorpha</tp:taxon-name-part></tp:taxon-name></italic> is 1.86%, whereas the minimum divergence to <italic><tp:taxon-name><tp:taxon-name-part taxon-name-part-type="genus">Kessleria</tp:taxon-name-part> <tp:taxon-name-part taxon-name-part-type="species">alternans</tp:taxon-name-part></tp:taxon-name></italic>, <italic><tp:taxon-name><tp:taxon-name-part taxon-name-part-type="genus">Kessleria</tp:taxon-name-part> <tp:taxon-name-part taxon-name-part-type="species">alpmaritimae</tp:taxon-name-part></tp:taxon-name></italic> and <italic><tp:taxon-name><tp:taxon-name-part taxon-name-part-type="genus">Kessleria</tp:taxon-name-part> <tp:taxon-name-part taxon-name-part-type="species">wehrlii</tp:taxon-name-part></tp:taxon-name></italic> ranges from 2.65% and 2.98% to 3.63%, respectively.</p></tp:treatment-sec><tp:treatment-sec sec-type="Etymology"><title>Etymology.</title><p>The species name refers to the type locality in the Cottian Alps (Alpi Cozie, Alpes cottiennes).</p></tp:treatment-sec><tp:treatment-sec sec-type="Distribution"><title>Distribution</title><p>(Fig. <xref ref-type="fig" rid="F9">32</xref>). Only known from a small area in the southwestern Alps (Cottian Alps) of Italy and France. An alleged <italic><tp:taxon-name><tp:taxon-name-part taxon-name-part-type="genus">Kessleria</tp:taxon-name-part> <tp:taxon-name-part taxon-name-part-type="species">alternans</tp:taxon-name-part></tp:taxon-name></italic> from the Graian Alps (<xref ref-type="bibr" rid="B17">Huemer and Tarmann 1992</xref>) likely refers to <italic><tp:taxon-name><tp:taxon-name-part taxon-name-part-type="genus">Kessleria</tp:taxon-name-part> <tp:taxon-name-part taxon-name-part-type="species">cottiensis</tp:taxon-name-part></tp:taxon-name></italic>, but the specimen in question could not be re-examined.</p><!--PageBreak--></tp:treatment-sec><tp:treatment-sec sec-type="Ecology"><title>Ecology.</title><p>Host-plant and early stages unknown. The adults were collected in late July. The flight period can most likely be further prolonged, depending on snow coverage and elevation. A specimen collected earlier during the summer, on June 9<sup>th</sup>, by Jäckh in Valle delle Finestre (<xref ref-type="bibr" rid="B17">Huemer and Tarmann 1992</xref>) probably belongs to <italic><tp:taxon-name><tp:taxon-name-part taxon-name-part-type="genus">Kessleria</tp:taxon-name-part> <tp:taxon-name-part taxon-name-part-type="species">cottiensis</tp:taxon-name-part></tp:taxon-name></italic>. The adults were collected during the day, flying freely in the morning hours and flushed out from their resting places with a bee-smoker. The species occurs in alpine grassland interspersed with calcareous rocks. Vertical distribution: from about 1700 m to 2150 m.</p></tp:treatment-sec><tp:treatment-sec sec-type="Remarks"><title>Remarks.</title><p><italic><tp:taxon-name><tp:taxon-name-part taxon-name-part-type="genus">Kessleria</tp:taxon-name-part> <tp:taxon-name-part taxon-name-part-type="species">cottiensis</tp:taxon-name-part></tp:taxon-name></italic> described here was already suspected to be distinctive from <italic><tp:taxon-name><tp:taxon-name-part taxon-name-part-type="genus">Kessleria</tp:taxon-name-part> <tp:taxon-name-part taxon-name-part-type="species">alternans</tp:taxon-name-part></tp:taxon-name></italic> by <xref ref-type="bibr" rid="B17">Huemer and Tarmann (1992)</xref>, who illustrated adults (Figs <xref ref-type="fig" rid="F2">6–7</xref>) and cornuti of male genitalia (Fig. 105).</p></tp:treatment-sec><tp:treatment-sec><!--Section generated to contain objects referenced in tp:taxon-treatment.--><fig id="F2" position="float" orientation="portrait"><label>Figures 2–7.</label><caption><p><italic><tp:taxon-name><tp:taxon-name-part taxon-name-part-type="genus">Kessleria</tp:taxon-name-part></tp:taxon-name></italic> adults in dorsal view. <bold>2</bold> <italic><tp:taxon-name><tp:taxon-name-part taxon-name-part-type="genus">Kessleria</tp:taxon-name-part> <tp:taxon-name-part taxon-name-part-type="species">alternans</tp:taxon-name-part></tp:taxon-name></italic>, ♂, Switzerland, Graubünden, SE Sils-Maria, 1820–1870 m, 13.7.1989, leg. Huemer, Karsholt &amp; Tarmann (TLMF) <bold>3</bold> <italic><tp:taxon-name><tp:taxon-name-part taxon-name-part-type="genus">Kessleria</tp:taxon-name-part> <tp:taxon-name-part taxon-name-part-type="species">alternans</tp:taxon-name-part></tp:taxon-name></italic>, ♀, same data (TLMF) <bold>4</bold> <italic><tp:taxon-name><tp:taxon-name-part taxon-name-part-type="genus">Kessleria</tp:taxon-name-part> <tp:taxon-name-part taxon-name-part-type="species">cottiensis</tp:taxon-name-part></tp:taxon-name></italic> sp. n., ♂, paratype, Italy, Prov. Torino, Alpi Cozie, V. delle Finestre, 1700 m, 27.7.1990, leg. Huemer &amp; Tarmann (TLMF) <bold>5</bold> <italic><tp:taxon-name><tp:taxon-name-part taxon-name-part-type="genus">Kessleria</tp:taxon-name-part> <tp:taxon-name-part taxon-name-part-type="species">cottiensis</tp:taxon-name-part></tp:taxon-name></italic> sp. n., ♀, paratype, same data (TLMF) <bold>6</bold> <italic><tp:taxon-name><tp:taxon-name-part taxon-name-part-type="genus">Kessleria</tp:taxon-name-part> <tp:taxon-name-part taxon-name-part-type="species">dimorpha</tp:taxon-name-part></tp:taxon-name></italic> sp. n., ♂, paratype, France, Dep. Hautes-Alpes, Col Agnel, 2770 m, 4.8.2010, leg. Huemer (TLMF) <bold>7</bold> <italic><tp:taxon-name><tp:taxon-name-part taxon-name-part-type="genus">Kessleria</tp:taxon-name-part> <tp:taxon-name-part taxon-name-part-type="species">dimorpha</tp:taxon-name-part></tp:taxon-name></italic> sp. n., ♀, paratype, same data (TLMF).</p></caption><graphic xmlns:xlink="http://www.w3.org/1999/xlink" xlink:href="zookeys-503-089-g002.jpg" position="float" orientation="portrait" xlink:type="simple" id="oo_43400.jpg"/></fig><fig id="F3" position="float" orientation="portrait"><label>Figures 8–11.</label><caption><p><italic><tp:taxon-name><tp:taxon-name-part taxon-name-part-type="genus">Kessleria</tp:taxon-name-part></tp:taxon-name></italic> adults in dorsal view. <bold>8</bold> <italic><tp:taxon-name><tp:taxon-name-part taxon-name-part-type="genus">Kessleria</tp:taxon-name-part> <tp:taxon-name-part taxon-name-part-type="species">wehrlii</tp:taxon-name-part></tp:taxon-name></italic>, ♂, paratype, France, Dep. Alpes Maritimes, Mont Gelas Massiv, Mont Colomb W, 2450 m, 24.7.1990, leg. Huemer &amp; Tarmann (DNA barcode ID TLMF Lep 01857) (TLMF) 9 <italic><tp:taxon-name><tp:taxon-name-part taxon-name-part-type="genus">Kessleria</tp:taxon-name-part> <tp:taxon-name-part taxon-name-part-type="species">wehrlii</tp:taxon-name-part></tp:taxon-name></italic>, ♀, paratype, same data (TLMF) <bold>10</bold> <italic><tp:taxon-name><tp:taxon-name-part taxon-name-part-type="genus">Kessleria</tp:taxon-name-part> <tp:taxon-name-part taxon-name-part-type="species">alpmaritimae</tp:taxon-name-part></tp:taxon-name></italic> sp. n., ♂, paratype, France, Dep. Alpes Maritimes, Marguareis W-Hang, Navela, 2100–2200 m, 18.–19.7.1991, leg. Huemer &amp; Tarmann (TLMF) <bold>11</bold> <italic><tp:taxon-name><tp:taxon-name-part taxon-name-part-type="genus">Kessleria</tp:taxon-name-part> <tp:taxon-name-part taxon-name-part-type="species">alpmaritimae</tp:taxon-name-part></tp:taxon-name></italic> sp. n., ♀, paratype, same data (DNA barcode ID TLMF Lep 01851) (TLMF).</p></caption><graphic xmlns:xlink="http://www.w3.org/1999/xlink" xlink:href="zookeys-503-089-g003.jpg" position="float" orientation="portrait" xlink:type="simple" id="oo_43401.jpg"/></fig><fig id="F4" position="float" orientation="portrait"><label>Figures 12–17.</label><caption><p><italic><tp:taxon-name><tp:taxon-name-part taxon-name-part-type="genus">Kessleria</tp:taxon-name-part></tp:taxon-name></italic> male genitalia. <bold>12</bold> <italic><tp:taxon-name><tp:taxon-name-part taxon-name-part-type="genus">Kessleria</tp:taxon-name-part> <tp:taxon-name-part taxon-name-part-type="species">alternans</tp:taxon-name-part></tp:taxon-name></italic>, Switzerland, Graubünden, SE Sils-Maria, 1820–1870 m, 13.7.1989, leg. Huemer, Karsholt &amp; Tarmann, gen. slide YPO 22 (TLMF) <bold>13</bold> idem, distal part of phallus enlarged <bold>14</bold> <italic><tp:taxon-name><tp:taxon-name-part taxon-name-part-type="genus">Kessleria</tp:taxon-name-part> <tp:taxon-name-part taxon-name-part-type="species">cottiensis</tp:taxon-name-part></tp:taxon-name></italic> sp. n., paratype, Italy, Prov. Torino, Alpi Cozie, V. delle Finestre, 1700 m, 27.7.1990, leg. Huemer &amp; Tarmann, gen. slide YPO 66 (TLMF) <bold>15</bold> idem, distal part of phallus enlarged <bold>16</bold> <italic><tp:taxon-name><tp:taxon-name-part taxon-name-part-type="genus">Kessleria</tp:taxon-name-part> <tp:taxon-name-part taxon-name-part-type="species">dimorpha</tp:taxon-name-part></tp:taxon-name></italic> sp. n., paratype, France, Dep. Hautes-Alpes, Col Agnel, 2770 m, 4.8.2010, leg. Huemer gen. slide YPO 149 (TLMF) <bold>17</bold> idem, holotype, gen. slide YPO 158, distal part of phallus enlarged.</p></caption><graphic xmlns:xlink="http://www.w3.org/1999/xlink" xlink:href="zookeys-503-089-g004.jpg" position="float" orientation="portrait" xlink:type="simple" id="oo_43402.jpg"/></fig><fig id="F5" position="float" orientation="portrait"><label>Figures 18–21.</label><caption><p><italic><tp:taxon-name><tp:taxon-name-part taxon-name-part-type="genus">Kessleria</tp:taxon-name-part></tp:taxon-name></italic> male genitalia. <bold>18</bold> <italic><tp:taxon-name><tp:taxon-name-part taxon-name-part-type="genus">Kessleria</tp:taxon-name-part> <tp:taxon-name-part taxon-name-part-type="species">wehrlii</tp:taxon-name-part></tp:taxon-name></italic>, paratype, France, Dep. Alpes Maritimes, Mont Gelas Massiv, Mont Colomb W, 2450 m, 24.7.1990, leg. Huemer &amp; Tarmann (DNA barcode ID TLMF Lep 01857), gen. slide YPO 64 (TLMF) <bold>19</bold> idem, distal part of phallus enlarged <bold>20</bold> <italic><tp:taxon-name><tp:taxon-name-part taxon-name-part-type="genus">Kessleria</tp:taxon-name-part> <tp:taxon-name-part taxon-name-part-type="species">alpmaritimae</tp:taxon-name-part></tp:taxon-name></italic> sp. n., paratype, France, Dep. Alpes Maritimes, Marguareis W-Hang, Navela, 2100–2200 m, 18.-19.7.1991, leg. Huemer &amp; Tarmann, gen. slide YPO 55 (TLMF) <bold>21</bold> idem, distal part of phallus enlarged.</p></caption><graphic xmlns:xlink="http://www.w3.org/1999/xlink" xlink:href="zookeys-503-089-g005.jpg" position="float" orientation="portrait" xlink:type="simple" id="oo_43403.jpg"/></fig><fig id="F6" position="float" orientation="portrait"><label>Figures 22–23.</label><caption><p><italic><tp:taxon-name><tp:taxon-name-part taxon-name-part-type="genus">Kessleria</tp:taxon-name-part></tp:taxon-name></italic> female genitalia. <bold>22</bold> <italic><tp:taxon-name><tp:taxon-name-part taxon-name-part-type="genus">Kessleria</tp:taxon-name-part> <tp:taxon-name-part taxon-name-part-type="species">alternans</tp:taxon-name-part></tp:taxon-name></italic>, Switzerland, Graubünden, SE Sils-Maria, 1820–1870 m, 13.7.1989, leg. Huemer, Karsholt &amp; Tarmann, gen. slide YPO 6 (TLMF) <bold>23</bold> <italic><tp:taxon-name><tp:taxon-name-part taxon-name-part-type="genus">Kessleria</tp:taxon-name-part> <tp:taxon-name-part taxon-name-part-type="species">cottiensis</tp:taxon-name-part></tp:taxon-name></italic> sp. n., paratype, Italy, Prov. Torino, Alpi Cozie, V. delle Finestre, 1700 m, 27.7.1990, leg. Huemer &amp; Tarmann, gen. slide YPO 67 (TLMF).</p></caption><graphic xmlns:xlink="http://www.w3.org/1999/xlink" xlink:href="zookeys-503-089-g006.jpg" position="float" orientation="portrait" xlink:type="simple" id="oo_43404.jpg"/></fig><fig id="F8" position="float" orientation="portrait"><label>Figures 27–31.</label><caption><p><italic><tp:taxon-name><tp:taxon-name-part taxon-name-part-type="genus">Kessleria</tp:taxon-name-part></tp:taxon-name></italic> female genitalia, details of VIII abdominal segment enlarged. <bold>27</bold> <italic><tp:taxon-name><tp:taxon-name-part taxon-name-part-type="genus">Kessleria</tp:taxon-name-part> <tp:taxon-name-part taxon-name-part-type="species">alternans</tp:taxon-name-part></tp:taxon-name></italic>, Switzerland, Graubünden, SE Sils-Maria, 1820–1870 m, 13.7.1989, leg. Huemer, Karsholt &amp; Tarmann, gen. slide YPO 6 (TLMF) <bold>28</bold> <italic><tp:taxon-name><tp:taxon-name-part taxon-name-part-type="genus">Kessleria</tp:taxon-name-part> <tp:taxon-name-part taxon-name-part-type="species">cottiensis</tp:taxon-name-part></tp:taxon-name></italic> sp. n., paratype, Italy, Prov. Torino, Alpi Cozie, V. delle Finestre, 1700 m, 27.7.1990, leg. Huemer &amp; Tarmann, gen. slide YPO 67 (TLMF) <bold>29</bold> <italic><tp:taxon-name><tp:taxon-name-part taxon-name-part-type="genus">Kessleria</tp:taxon-name-part> <tp:taxon-name-part taxon-name-part-type="species">dimorpha</tp:taxon-name-part></tp:taxon-name></italic> sp. n., paratype, France, Dep. Hautes-Alpes, Col Agnel, 2770 m, 4.8.2010, leg. Huemer, gen. slide YPO 159 (TLMF) <bold>30</bold> <italic><tp:taxon-name><tp:taxon-name-part taxon-name-part-type="genus">Kessleria</tp:taxon-name-part> <tp:taxon-name-part taxon-name-part-type="species">wehrlii</tp:taxon-name-part></tp:taxon-name></italic>, paratype, France, Dep. Alpes Maritimes, Mont Gelas Massiv, Mont Colomb W, 2450 m, 24.7.1990, leg. Huemer &amp; Tarmann, gen. slide YPO 69 (TLMF) <bold>31</bold> <italic><tp:taxon-name><tp:taxon-name-part taxon-name-part-type="genus">Kessleria</tp:taxon-name-part> <tp:taxon-name-part taxon-name-part-type="species">alpmaritimae</tp:taxon-name-part></tp:taxon-name></italic> sp. n., paratype, France, Dep. Alpes Maritimes, Marguareis W-Hang, Navela, 2100–2200 m, 18.–19.7.1991, leg. Huemer &amp; Tarmann (TLMF).</p></caption><graphic xmlns:xlink="http://www.w3.org/1999/xlink" xlink:href="zookeys-503-089-g008.jpg" position="float" orientation="portrait" xlink:type="simple" id="oo_43406.jpg"/></fig><fig id="F9" position="float" orientation="portrait"><label>Figure 32.</label><caption><p>Distribution pattern of the <italic><tp:taxon-name><tp:taxon-name-part taxon-name-part-type="genus">Kessleria</tp:taxon-name-part> <tp:taxon-name-part taxon-name-part-type="species">alternans</tp:taxon-name-part></tp:taxon-name></italic>-group from examined material.</p></caption><graphic xmlns:xlink="http://www.w3.org/1999/xlink" xlink:href="zookeys-503-089-g009.jpg" position="float" orientation="portrait" xlink:type="simple" id="oo_43407.jpg"/></fig></tp:treatment-sec><ref-list><ref id="B17"><mixed-citation xmlns:xlink="http://www.w3.org/1999/xlink" xlink:type="simple"><person-group><name name-style="western"><surname>Huemer</surname><given-names>P</given-names></name><name name-style="western"><surname>Tarmann</surname><given-names>G</given-names></name></person-group> (<year>1992</year>) <article-title>Westpaläarktische Gespinstmotten der Gattung <italic><tp:taxon-name><tp:taxon-name-part taxon-name-part-type="genus">Kessleria</tp:taxon-name-part></tp:taxon-name></italic> Nowicki: Taxonomie, Ökologie, Verbreitung (<tp:taxon-name><tp:taxon-name-part taxon-name-part-type="order">Lepidoptera</tp:taxon-name-part></tp:taxon-name>, <tp:taxon-name><tp:taxon-name-part taxon-name-part-type="family">Yponomeutidae</tp:taxon-name-part></tp:taxon-name>).</article-title> <source>Mitteilungen der Münchner Entomologischen Gesellschaft</source> <volume>81</volume>(<issue>1991</issue>): <fpage>5</fpage>–<lpage>110</lpage>.</mixed-citation></ref></ref-list></tp:taxon-treatment>
