# Supplementary material for: Alpha taxonomy of the genus Kessleria Nowicki, 1864, revisited in light of DNA-barcoding (Lepidoptera, Yponomeutidae)
Source: Zookeys. 2015 May 11;(503):89–133. doi: 10.3897/zookeys.503.9590 (PMC4440273; doi:10.3897/zookeys.503.9590)
Supplement: XML Treatment for Kessleria dimorpha [file zookeys.503.9590-treatment2.xml]

<!DOCTYPE tp:taxon-treatment
  PUBLIC "-//TaxonX//DTD Taxonomic Treatment Publishing DTD v0 20100105//EN" "tax-treatment-NSO.dtd">
<tp:taxon-treatment xmlns:tp="http://www.plazi.org/taxpub"><tp:treatment-meta><kwd-group><label>Taxon classification</label><kwd><named-content content-type="kingdom">Animalia</named-content></kwd><kwd><named-content content-type="order">Lepidoptera</named-content></kwd><kwd><named-content content-type="family">Yponomeutidae</named-content></kwd></kwd-group><mixed-citation publication-type="journal"><person-group><name><surname>Huemer</surname><given-names>Peter</given-names></name><name><surname>Mutanen</surname><given-names>Marko</given-names></name></person-group><article-title>Alpha taxonomy of the genus <italic><tp:taxon-name><tp:taxon-name-part taxon-name-part-type="genus">Kessleria</tp:taxon-name-part></tp:taxon-name></italic> Nowicki, 1864, revisited in light of DNA-barcoding (<tp:taxon-name><tp:taxon-name-part taxon-name-part-type="order">Lepidoptera</tp:taxon-name-part></tp:taxon-name>, <tp:taxon-name><tp:taxon-name-part taxon-name-part-type="family">Yponomeutidae</tp:taxon-name-part></tp:taxon-name>)</article-title><source>Zookeys</source><day>11</day><month>5</month><year>2015</year><volume>2015</volume><issue>503</issue><fpage>89</fpage><lpage>133</lpage><pub-id pub-id-type="doi">10.3897/zookeys.503.9590</pub-id></mixed-citation></tp:treatment-meta><tp:nomenclature><tp:taxon-name>
                                <tp:taxon-name-part taxon-name-part-type="genus">Kessleria</tp:taxon-name-part>
                                <tp:taxon-name-part taxon-name-part-type="species">dimorpha</tp:taxon-name-part>
                                <object-id xmlns:xlink="http://www.w3.org/1999/xlink" content-type="zoobank" xlink:type="simple">http://zoobank.org/B77D97D9-D8B3-4829-A8B6-4A7C13D5434A</object-id>
                            </tp:taxon-name><tp:taxon-status xmlns:xlink="http://www.w3.org/1999/xlink" xlink:type="simple">sp. n.</tp:taxon-status></tp:nomenclature><tp:treatment-sec sec-type="Type material"><title>Type material.</title><p><bold>Holotype.</bold> ♂, „Frankreich Dep. Hautes-Alpes Col Agnel, 2770 m <named-content xmlns:xlink="http://www.w3.org/1999/xlink" content-type="dwc:verbatimCoordinates" xlink:type="simple">6°59'02"E, 44°41'10"N</named-content> 4.8.2010, leg. Huemer TLMF 2011-010“ „BC TLMF Lep 01756“ „YPO 158 ♂ P. Huemer” (TLMF).</p><p><bold>Paratypes. France:</bold> 7 ♂, 5 ♀, same data, genitalia slides YPO 149 ♂ P. Huemer, YPO 159 ♀ P. Huemer, DNA barcode IDs TLMF Lep 01757, TLMF Lep 01758, TLMF Lep 01759 (TLMF); 4 ♂, 1 ♀, same data, leg. Wieser (LMK).</p></tp:treatment-sec><tp:treatment-sec sec-type="Diagnosis"><title>Diagnosis.</title><p><italic><tp:taxon-name><tp:taxon-name-part taxon-name-part-type="genus">Kessleria</tp:taxon-name-part> <tp:taxon-name-part taxon-name-part-type="species">dimorpha</tp:taxon-name-part></tp:taxon-name></italic> resembles other taxa of the <italic><tp:taxon-name><tp:taxon-name-part taxon-name-part-type="genus">Kessleria</tp:taxon-name-part> <tp:taxon-name-part taxon-name-part-type="species">alternans</tp:taxon-name-part></tp:taxon-name></italic>-group in wing markings and colour (Figs <xref ref-type="fig" rid="F2">2</xref>–<xref ref-type="fig" rid="F3">11</xref>), but the male differs from the genetically nearest neighbour <italic><tp:taxon-name><tp:taxon-name-part taxon-name-part-type="genus">Kessleria</tp:taxon-name-part> <tp:taxon-name-part taxon-name-part-type="species">cottiensis</tp:taxon-name-part></tp:taxon-name></italic> by the on average distinctly larger forewing length of 8.25 mm (n=6) <italic>vs.</italic> 7.59 mm (n=14). Larger species are <italic><tp:taxon-name><tp:taxon-name-part taxon-name-part-type="genus">Kessleria</tp:taxon-name-part> <tp:taxon-name-part taxon-name-part-type="species">wehrlii</tp:taxon-name-part></tp:taxon-name></italic> with forewing length 8.75 mm (n=13) and <italic><tp:taxon-name><tp:taxon-name-part taxon-name-part-type="genus">Kessleria</tp:taxon-name-part> <tp:taxon-name-part taxon-name-part-type="species">alternans</tp:taxon-name-part></tp:taxon-name></italic> with 8.55 mm (n=26), whereas <italic><tp:taxon-name><tp:taxon-name-part taxon-name-part-type="genus">Kessleria</tp:taxon-name-part> <tp:taxon-name-part taxon-name-part-type="species">alpmaritimae</tp:taxon-name-part></tp:taxon-name></italic> with 8.05 mm (n=6) is of similar size. Furthermore, <italic><tp:taxon-name><tp:taxon-name-part taxon-name-part-type="genus">Kessleria</tp:taxon-name-part> <tp:taxon-name-part taxon-name-part-type="species">wehrlii</tp:taxon-name-part></tp:taxon-name></italic> and <italic><tp:taxon-name><tp:taxon-name-part taxon-name-part-type="genus">Kessleria</tp:taxon-name-part> <tp:taxon-name-part taxon-name-part-type="species">alpmaritimae</tp:taxon-name-part></tp:taxon-name></italic> have a much more prominent whitish suffusion on the forewing, whereas the ochre-brown markings of <italic><tp:taxon-name><tp:taxon-name-part taxon-name-part-type="genus">Kessleria</tp:taxon-name-part> <tp:taxon-name-part taxon-name-part-type="species">dimorpha</tp:taxon-name-part></tp:taxon-name></italic> rather resemble <italic><tp:taxon-name><tp:taxon-name-part taxon-name-part-type="genus">Kessleria</tp:taxon-name-part> <tp:taxon-name-part taxon-name-part-type="species">alternans</tp:taxon-name-part></tp:taxon-name></italic>. The female of <italic><tp:taxon-name><tp:taxon-name-part taxon-name-part-type="genus">Kessleria</tp:taxon-name-part> <tp:taxon-name-part taxon-name-part-type="species">dimorpha</tp:taxon-name-part></tp:taxon-name></italic> reflects a tendency to reinforced brachyptery and is distinctly smaller than <italic><tp:taxon-name><tp:taxon-name-part taxon-name-part-type="genus">Kessleria</tp:taxon-name-part> <tp:taxon-name-part taxon-name-part-type="species">alternans</tp:taxon-name-part></tp:taxon-name></italic> with a forewing length of only 6.0 mm (n=4) on average <italic>vs.</italic> 7.58 mm (n=11), whereas females of <italic><tp:taxon-name><tp:taxon-name-part taxon-name-part-type="genus">Kessleria</tp:taxon-name-part> <tp:taxon-name-part taxon-name-part-type="species">cottiensis</tp:taxon-name-part></tp:taxon-name></italic> and <italic><tp:taxon-name><tp:taxon-name-part taxon-name-part-type="genus">Kessleria</tp:taxon-name-part> <tp:taxon-name-part taxon-name-part-type="species">alpmaritimae</tp:taxon-name-part></tp:taxon-name></italic> are strongly suffused with whitish scales. <italic><tp:taxon-name><tp:taxon-name-part taxon-name-part-type="genus">Kessleria</tp:taxon-name-part> <tp:taxon-name-part taxon-name-part-type="species">wehrlii</tp:taxon-name-part></tp:taxon-name></italic> is insufficiently known from only a single worn female specimen. The male genitalia differ from all other taxa of the <italic><tp:taxon-name><tp:taxon-name-part taxon-name-part-type="genus">Kessleria</tp:taxon-name-part> <tp:taxon-name-part taxon-name-part-type="species">alternans</tp:taxon-name-part></tp:taxon-name></italic>-group by the distinctly shorter phallus with &lt;1.40 mm <italic>vs.</italic> a minimum of 1.50 mm in other species (Figs <xref ref-type="fig" rid="F4">12</xref>–<xref ref-type="fig" rid="F5">21</xref>). The female genitalia show no diagnostic characters to related species of the <italic><tp:taxon-name><tp:taxon-name-part taxon-name-part-type="genus">Kessleria</tp:taxon-name-part> <tp:taxon-name-part taxon-name-part-type="species">alternans</tp:taxon-name-part></tp:taxon-name></italic>-group (Figs <xref ref-type="fig" rid="F6">22</xref>–<xref ref-type="fig" rid="F8">31</xref>).</p></tp:treatment-sec><tp:treatment-sec sec-type="Description"><title>Description.</title><p>Male (Fig. <xref ref-type="fig" rid="F2">6</xref>). Head covered with ochre-brown hair-like scales; antennae almost unicolorous dark grey-brown; thorax and tegulae mixed dark grey-brown and ochre-brown. Forewing length 8.0–8.4 mm (Ø 8.25 mm; n=6); ground colour dark grey, intensively mottled with light grey, ochre-brown and whitish scales, white medial patch in fold; black dots particularly on costal and subcostal veins; black patch near base and at end of cell, oblique blackish fascia at about 1/3 to 1/2 reduced <!--PageBreak-->to large patch in fold; termen mixed dark and light grey; fringes basally dark grey, distal part whitish-grey, darker in apical area. Hindwing dark grey, fringes with dark grey base, distal part whitish-grey.</p><p><bold>Female</bold> (Fig. <xref ref-type="fig" rid="F2">7</xref>). Head covered with erected whitish hair-like scales; antennae grey-brown, indistinctly lighter ringed; thorax and tegulae whitish. Forewing length 6.0 mm (Ø 6.0 mm; n=4); ground colour whitish, mottled with dark grey and black, particularly along fold and in tornal part, few black dots along costal and subcostal vein, small patches of ochre-brown scales in medial part of wing particularly in fold and at end of cell; oblique blackish fascia at about 1/3 to 1/2 indistinct, separated into larger dash-like patch and reduced dot; termen mixed whitish and dark grey; fringes whitish-grey, with dark grey basal part near apex. Hindwing grey, fringes whitish-grey with darker basal part.</p><p><bold>Male genitalia</bold> (Figs <xref ref-type="fig" rid="F4">16–17</xref>). Socii long and slender, with apical spine; anterior margin of tegumen with medial process; gnathos broadly tongue-shaped, smooth; valva moderately slender, length 0.71–0.72 mm, medially weakly widened, maximum width of about 0.26–0.28 mm, densely covered with long hairs in medial part and short setae on ventromedial margin, ventromedial part weakly convex, distal part moderately slender with ventrally convex and dorsally projected apex, costa strongly sclerotized with weak distal dentation; sacculus oval, weakly confined, densely covered with strong setae; saccus short, about 0.32 mm, stout, about same width throughout, apex rounded; phallus ca. 1.32–1.36 mm long and slender, straight, apically with distinct reticulate sculpture, uneverted vesica with ca. 0.58–0.60 mm long sclerotized part, three to four prominent needle-shaped cornuti of about 0.38–0.40 mm in length.</p><p><bold>Female genitalia</bold> (Figs <xref ref-type="fig" rid="F7">24</xref>, <xref ref-type="fig" rid="F8">29</xref>). Genitalia ca. 4.9 mm in length; papilla analis large, densely covered with long setae; apophysis posterior rod like, ca. 0.72 mm, about length of apophysis anterior; apophysis anterior rod like; posterior part bifurcated with straight dorsal and inwardly curved ventral branch; lamella postvaginalis with large sclerotized mediolateral patches, covered with microtrichia, medial area less sclerotize, posterolateral part with hump, covered with some long setae; ostium bursae membranous; antrum weakly sclerotized, funnel-shaped; ductus bursae long, ca. 2.3 mm, posterior part from entrance of ductus seminalis anterior and anterior part covered with finely granulous sculpture, medial part with weak and hardly discernible sculpture, ductus bursae extended into posterior part of corpus bursae, entrance to corpus bursae weakly widened; corpus bursae well delimited, about 1.4 mm in length, ovoid, with small plate-like signum.</p></tp:treatment-sec><tp:treatment-sec sec-type="Molecular data"><title>Molecular data.</title><p>The average intraspecific divergence of the barcode region is low with 0.08%, ranging from a minimum of 0% to a maximum of 0.15% (n=4). The minimum distance to the nearest neighbour <italic><tp:taxon-name><tp:taxon-name-part taxon-name-part-type="genus">Kessleria</tp:taxon-name-part> <tp:taxon-name-part taxon-name-part-type="species">cottiensis</tp:taxon-name-part></tp:taxon-name></italic> is 1.86%, whereas the minimum divergence to <italic><tp:taxon-name><tp:taxon-name-part taxon-name-part-type="genus">Kessleria</tp:taxon-name-part> <tp:taxon-name-part taxon-name-part-type="species">alternans</tp:taxon-name-part></tp:taxon-name></italic>, <italic><tp:taxon-name><tp:taxon-name-part taxon-name-part-type="genus">Kessleria</tp:taxon-name-part> <tp:taxon-name-part taxon-name-part-type="species">alpmaritimae</tp:taxon-name-part></tp:taxon-name></italic> and <italic><tp:taxon-name><tp:taxon-name-part taxon-name-part-type="genus">Kessleria</tp:taxon-name-part> <tp:taxon-name-part taxon-name-part-type="species">wehrlii</tp:taxon-name-part></tp:taxon-name></italic> ranges from 3.15% and 3.64% to 4.3%, respectively.</p></tp:treatment-sec><tp:treatment-sec sec-type="Etymology"><title>Etymology.</title><p>The species name refers to the remarkable sexual dimorphism.</p></tp:treatment-sec><tp:treatment-sec sec-type="Distribution"><title>Distribution</title><p>(Fig. <xref ref-type="fig" rid="F9">32</xref>). Only known from the type locality, the French side of Col Agnel (Cottian Alps), close to the Italian border.</p><!--PageBreak--></tp:treatment-sec><tp:treatment-sec sec-type="Bionomics"><title>Bionomics.</title><p>Host-plant and early stages unknown. Based on the type locality, the host-plant is most likely <tp:taxon-name><tp:taxon-name-part taxon-name-part-type="genus">Saxifraga</tp:taxon-name-part> <tp:taxon-name-part taxon-name-part-type="uncertainty-rank">cf.</tp:taxon-name-part> <tp:taxon-name-part taxon-name-part-type="species">oppositifolia</tp:taxon-name-part></tp:taxon-name>. The adults have been collected in early August during the early morning hours from about 7–10a.m. at low temperatures between 2–5 °C. Males were flying actively during this period in search for females. Both sexes were later found in copula, often sitting on cushions of their suspected host-plant. A single female was found at light, attracted from its nearby habitat and crawling upwards to the light tower, but unable to fly actively. From personal observations of PH, it is likely that the slightly reinforced brachyptery of <italic><tp:taxon-name><tp:taxon-name-part taxon-name-part-type="genus">Kessleria</tp:taxon-name-part> <tp:taxon-name-part taxon-name-part-type="species">dimorpha</tp:taxon-name-part></tp:taxon-name></italic> is combined with flightlessness. The species occurs in rocky habitat on siliceous soil. Vertical distribution: about 2800 m.</p></tp:treatment-sec><tp:treatment-sec sec-type="Remark"><title>Remark.</title><p>Fringes of the examined females seem partially lost and thus may lead to a biased impression of the extent of wing reduction.</p></tp:treatment-sec><tp:treatment-sec><!--Section generated to contain objects referenced in tp:taxon-treatment.--><fig id="F2" position="float" orientation="portrait"><label>Figures 2–7.</label><caption><p><italic><tp:taxon-name><tp:taxon-name-part taxon-name-part-type="genus">Kessleria</tp:taxon-name-part></tp:taxon-name></italic> adults in dorsal view. <bold>2</bold> <italic><tp:taxon-name><tp:taxon-name-part taxon-name-part-type="genus">Kessleria</tp:taxon-name-part> <tp:taxon-name-part taxon-name-part-type="species">alternans</tp:taxon-name-part></tp:taxon-name></italic>, ♂, Switzerland, Graubünden, SE Sils-Maria, 1820–1870 m, 13.7.1989, leg. Huemer, Karsholt &amp; Tarmann (TLMF) <bold>3</bold> <italic><tp:taxon-name><tp:taxon-name-part taxon-name-part-type="genus">Kessleria</tp:taxon-name-part> <tp:taxon-name-part taxon-name-part-type="species">alternans</tp:taxon-name-part></tp:taxon-name></italic>, ♀, same data (TLMF) <bold>4</bold> <italic><tp:taxon-name><tp:taxon-name-part taxon-name-part-type="genus">Kessleria</tp:taxon-name-part> <tp:taxon-name-part taxon-name-part-type="species">cottiensis</tp:taxon-name-part></tp:taxon-name></italic> sp. n., ♂, paratype, Italy, Prov. Torino, Alpi Cozie, V. delle Finestre, 1700 m, 27.7.1990, leg. Huemer &amp; Tarmann (TLMF) <bold>5</bold> <italic><tp:taxon-name><tp:taxon-name-part taxon-name-part-type="genus">Kessleria</tp:taxon-name-part> <tp:taxon-name-part taxon-name-part-type="species">cottiensis</tp:taxon-name-part></tp:taxon-name></italic> sp. n., ♀, paratype, same data (TLMF) <bold>6</bold> <italic><tp:taxon-name><tp:taxon-name-part taxon-name-part-type="genus">Kessleria</tp:taxon-name-part> <tp:taxon-name-part taxon-name-part-type="species">dimorpha</tp:taxon-name-part></tp:taxon-name></italic> sp. n., ♂, paratype, France, Dep. Hautes-Alpes, Col Agnel, 2770 m, 4.8.2010, leg. Huemer (TLMF) <bold>7</bold> <italic><tp:taxon-name><tp:taxon-name-part taxon-name-part-type="genus">Kessleria</tp:taxon-name-part> <tp:taxon-name-part taxon-name-part-type="species">dimorpha</tp:taxon-name-part></tp:taxon-name></italic> sp. n., ♀, paratype, same data (TLMF).</p></caption><graphic xmlns:xlink="http://www.w3.org/1999/xlink" xlink:href="zookeys-503-089-g002.jpg" position="float" orientation="portrait" xlink:type="simple" id="oo_43400.jpg"/></fig><fig id="F3" position="float" orientation="portrait"><label>Figures 8–11.</label><caption><p><italic><tp:taxon-name><tp:taxon-name-part taxon-name-part-type="genus">Kessleria</tp:taxon-name-part></tp:taxon-name></italic> adults in dorsal view. <bold>8</bold> <italic><tp:taxon-name><tp:taxon-name-part taxon-name-part-type="genus">Kessleria</tp:taxon-name-part> <tp:taxon-name-part taxon-name-part-type="species">wehrlii</tp:taxon-name-part></tp:taxon-name></italic>, ♂, paratype, France, Dep. Alpes Maritimes, Mont Gelas Massiv, Mont Colomb W, 2450 m, 24.7.1990, leg. Huemer &amp; Tarmann (DNA barcode ID TLMF Lep 01857) (TLMF) 9 <italic><tp:taxon-name><tp:taxon-name-part taxon-name-part-type="genus">Kessleria</tp:taxon-name-part> <tp:taxon-name-part taxon-name-part-type="species">wehrlii</tp:taxon-name-part></tp:taxon-name></italic>, ♀, paratype, same data (TLMF) <bold>10</bold> <italic><tp:taxon-name><tp:taxon-name-part taxon-name-part-type="genus">Kessleria</tp:taxon-name-part> <tp:taxon-name-part taxon-name-part-type="species">alpmaritimae</tp:taxon-name-part></tp:taxon-name></italic> sp. n., ♂, paratype, France, Dep. Alpes Maritimes, Marguareis W-Hang, Navela, 2100–2200 m, 18.–19.7.1991, leg. Huemer &amp; Tarmann (TLMF) <bold>11</bold> <italic><tp:taxon-name><tp:taxon-name-part taxon-name-part-type="genus">Kessleria</tp:taxon-name-part> <tp:taxon-name-part taxon-name-part-type="species">alpmaritimae</tp:taxon-name-part></tp:taxon-name></italic> sp. n., ♀, paratype, same data (DNA barcode ID TLMF Lep 01851) (TLMF).</p></caption><graphic xmlns:xlink="http://www.w3.org/1999/xlink" xlink:href="zookeys-503-089-g003.jpg" position="float" orientation="portrait" xlink:type="simple" id="oo_43401.jpg"/></fig><fig id="F4" position="float" orientation="portrait"><label>Figures 12–17.</label><caption><p><italic><tp:taxon-name><tp:taxon-name-part taxon-name-part-type="genus">Kessleria</tp:taxon-name-part></tp:taxon-name></italic> male genitalia. <bold>12</bold> <italic><tp:taxon-name><tp:taxon-name-part taxon-name-part-type="genus">Kessleria</tp:taxon-name-part> <tp:taxon-name-part taxon-name-part-type="species">alternans</tp:taxon-name-part></tp:taxon-name></italic>, Switzerland, Graubünden, SE Sils-Maria, 1820–1870 m, 13.7.1989, leg. Huemer, Karsholt &amp; Tarmann, gen. slide YPO 22 (TLMF) <bold>13</bold> idem, distal part of phallus enlarged <bold>14</bold> <italic><tp:taxon-name><tp:taxon-name-part taxon-name-part-type="genus">Kessleria</tp:taxon-name-part> <tp:taxon-name-part taxon-name-part-type="species">cottiensis</tp:taxon-name-part></tp:taxon-name></italic> sp. n., paratype, Italy, Prov. Torino, Alpi Cozie, V. delle Finestre, 1700 m, 27.7.1990, leg. Huemer &amp; Tarmann, gen. slide YPO 66 (TLMF) <bold>15</bold> idem, distal part of phallus enlarged <bold>16</bold> <italic><tp:taxon-name><tp:taxon-name-part taxon-name-part-type="genus">Kessleria</tp:taxon-name-part> <tp:taxon-name-part taxon-name-part-type="species">dimorpha</tp:taxon-name-part></tp:taxon-name></italic> sp. n., paratype, France, Dep. Hautes-Alpes, Col Agnel, 2770 m, 4.8.2010, leg. Huemer gen. slide YPO 149 (TLMF) <bold>17</bold> idem, holotype, gen. slide YPO 158, distal part of phallus enlarged.</p></caption><graphic xmlns:xlink="http://www.w3.org/1999/xlink" xlink:href="zookeys-503-089-g004.jpg" position="float" orientation="portrait" xlink:type="simple" id="oo_43402.jpg"/></fig><fig id="F5" position="float" orientation="portrait"><label>Figures 18–21.</label><caption><p><italic><tp:taxon-name><tp:taxon-name-part taxon-name-part-type="genus">Kessleria</tp:taxon-name-part></tp:taxon-name></italic> male genitalia. <bold>18</bold> <italic><tp:taxon-name><tp:taxon-name-part taxon-name-part-type="genus">Kessleria</tp:taxon-name-part> <tp:taxon-name-part taxon-name-part-type="species">wehrlii</tp:taxon-name-part></tp:taxon-name></italic>, paratype, France, Dep. Alpes Maritimes, Mont Gelas Massiv, Mont Colomb W, 2450 m, 24.7.1990, leg. Huemer &amp; Tarmann (DNA barcode ID TLMF Lep 01857), gen. slide YPO 64 (TLMF) <bold>19</bold> idem, distal part of phallus enlarged <bold>20</bold> <italic><tp:taxon-name><tp:taxon-name-part taxon-name-part-type="genus">Kessleria</tp:taxon-name-part> <tp:taxon-name-part taxon-name-part-type="species">alpmaritimae</tp:taxon-name-part></tp:taxon-name></italic> sp. n., paratype, France, Dep. Alpes Maritimes, Marguareis W-Hang, Navela, 2100–2200 m, 18.-19.7.1991, leg. Huemer &amp; Tarmann, gen. slide YPO 55 (TLMF) <bold>21</bold> idem, distal part of phallus enlarged.</p></caption><graphic xmlns:xlink="http://www.w3.org/1999/xlink" xlink:href="zookeys-503-089-g005.jpg" position="float" orientation="portrait" xlink:type="simple" id="oo_43403.jpg"/></fig><fig id="F6" position="float" orientation="portrait"><label>Figures 22–23.</label><caption><p><italic><tp:taxon-name><tp:taxon-name-part taxon-name-part-type="genus">Kessleria</tp:taxon-name-part></tp:taxon-name></italic> female genitalia. <bold>22</bold> <italic><tp:taxon-name><tp:taxon-name-part taxon-name-part-type="genus">Kessleria</tp:taxon-name-part> <tp:taxon-name-part taxon-name-part-type="species">alternans</tp:taxon-name-part></tp:taxon-name></italic>, Switzerland, Graubünden, SE Sils-Maria, 1820–1870 m, 13.7.1989, leg. Huemer, Karsholt &amp; Tarmann, gen. slide YPO 6 (TLMF) <bold>23</bold> <italic><tp:taxon-name><tp:taxon-name-part taxon-name-part-type="genus">Kessleria</tp:taxon-name-part> <tp:taxon-name-part taxon-name-part-type="species">cottiensis</tp:taxon-name-part></tp:taxon-name></italic> sp. n., paratype, Italy, Prov. Torino, Alpi Cozie, V. delle Finestre, 1700 m, 27.7.1990, leg. Huemer &amp; Tarmann, gen. slide YPO 67 (TLMF).</p></caption><graphic xmlns:xlink="http://www.w3.org/1999/xlink" xlink:href="zookeys-503-089-g006.jpg" position="float" orientation="portrait" xlink:type="simple" id="oo_43404.jpg"/></fig><fig id="F8" position="float" orientation="portrait"><label>Figures 27–31.</label><caption><p><italic><tp:taxon-name><tp:taxon-name-part taxon-name-part-type="genus">Kessleria</tp:taxon-name-part></tp:taxon-name></italic> female genitalia, details of VIII abdominal segment enlarged. <bold>27</bold> <italic><tp:taxon-name><tp:taxon-name-part taxon-name-part-type="genus">Kessleria</tp:taxon-name-part> <tp:taxon-name-part taxon-name-part-type="species">alternans</tp:taxon-name-part></tp:taxon-name></italic>, Switzerland, Graubünden, SE Sils-Maria, 1820–1870 m, 13.7.1989, leg. Huemer, Karsholt &amp; Tarmann, gen. slide YPO 6 (TLMF) <bold>28</bold> <italic><tp:taxon-name><tp:taxon-name-part taxon-name-part-type="genus">Kessleria</tp:taxon-name-part> <tp:taxon-name-part taxon-name-part-type="species">cottiensis</tp:taxon-name-part></tp:taxon-name></italic> sp. n., paratype, Italy, Prov. Torino, Alpi Cozie, V. delle Finestre, 1700 m, 27.7.1990, leg. Huemer &amp; Tarmann, gen. slide YPO 67 (TLMF) <bold>29</bold> <italic><tp:taxon-name><tp:taxon-name-part taxon-name-part-type="genus">Kessleria</tp:taxon-name-part> <tp:taxon-name-part taxon-name-part-type="species">dimorpha</tp:taxon-name-part></tp:taxon-name></italic> sp. n., paratype, France, Dep. Hautes-Alpes, Col Agnel, 2770 m, 4.8.2010, leg. Huemer, gen. slide YPO 159 (TLMF) <bold>30</bold> <italic><tp:taxon-name><tp:taxon-name-part taxon-name-part-type="genus">Kessleria</tp:taxon-name-part> <tp:taxon-name-part taxon-name-part-type="species">wehrlii</tp:taxon-name-part></tp:taxon-name></italic>, paratype, France, Dep. Alpes Maritimes, Mont Gelas Massiv, Mont Colomb W, 2450 m, 24.7.1990, leg. Huemer &amp; Tarmann, gen. slide YPO 69 (TLMF) <bold>31</bold> <italic><tp:taxon-name><tp:taxon-name-part taxon-name-part-type="genus">Kessleria</tp:taxon-name-part> <tp:taxon-name-part taxon-name-part-type="species">alpmaritimae</tp:taxon-name-part></tp:taxon-name></italic> sp. n., paratype, France, Dep. Alpes Maritimes, Marguareis W-Hang, Navela, 2100–2200 m, 18.–19.7.1991, leg. Huemer &amp; Tarmann (TLMF).</p></caption><graphic xmlns:xlink="http://www.w3.org/1999/xlink" xlink:href="zookeys-503-089-g008.jpg" position="float" orientation="portrait" xlink:type="simple" id="oo_43406.jpg"/></fig><fig id="F7" position="float" orientation="portrait"><label>Figures 24–26.</label><caption><p><italic><tp:taxon-name><tp:taxon-name-part taxon-name-part-type="genus">Kessleria</tp:taxon-name-part></tp:taxon-name></italic> female genitalia. <bold>24</bold> <italic><tp:taxon-name><tp:taxon-name-part taxon-name-part-type="genus">Kessleria</tp:taxon-name-part> <tp:taxon-name-part taxon-name-part-type="species">dimorpha</tp:taxon-name-part></tp:taxon-name></italic> sp. n., paratype, France, Dep. Hautes-Alpes, Col Agnel, 2770 m, 4.8.2010, leg. Huemer, gen. slide YPO 159 (TLMF) <bold>25</bold> <italic><tp:taxon-name><tp:taxon-name-part taxon-name-part-type="genus">Kessleria</tp:taxon-name-part> <tp:taxon-name-part taxon-name-part-type="species">wehrlii</tp:taxon-name-part></tp:taxon-name></italic>, paratype, France, Dep. Alpes Maritimes, Mont Gelas Massiv, Mont Colomb W, 2450 m, 24.7.1990, leg. Huemer &amp; Tarmann, gen. slide YPO 69 (TLMF) <bold>26</bold> <italic><tp:taxon-name><tp:taxon-name-part taxon-name-part-type="genus">Kessleria</tp:taxon-name-part> <tp:taxon-name-part taxon-name-part-type="species">alpmaritimae</tp:taxon-name-part></tp:taxon-name></italic> sp. n., paratype, France, Dep. Alpes Maritimes, Marguareis W-Hang, Navela, 2100–2200 m, 18.-19.7.1991, leg. Huemer &amp; Tarmann (TLMF).</p></caption><graphic xmlns:xlink="http://www.w3.org/1999/xlink" xlink:href="zookeys-503-089-g007.jpg" position="float" orientation="portrait" xlink:type="simple" id="oo_43405.jpg"/></fig><fig id="F9" position="float" orientation="portrait"><label>Figure 32.</label><caption><p>Distribution pattern of the <italic><tp:taxon-name><tp:taxon-name-part taxon-name-part-type="genus">Kessleria</tp:taxon-name-part> <tp:taxon-name-part taxon-name-part-type="species">alternans</tp:taxon-name-part></tp:taxon-name></italic>-group from examined material.</p></caption><graphic xmlns:xlink="http://www.w3.org/1999/xlink" xlink:href="zookeys-503-089-g009.jpg" position="float" orientation="portrait" xlink:type="simple" id="oo_43407.jpg"/></fig></tp:treatment-sec></tp:taxon-treatment>
