# Supplementary material for: Alpha taxonomy of the genus Kessleria Nowicki, 1864, revisited in light of DNA-barcoding (Lepidoptera, Yponomeutidae)
Source: Zookeys. 2015 May 11;(503):89–133. doi: 10.3897/zookeys.503.9590 (PMC4440273; doi:10.3897/zookeys.503.9590)
Supplement: XML Treatment for Kessleria alpmaritimae [file zookeys.503.9590-treatment3.xml]

<!DOCTYPE tp:taxon-treatment
  PUBLIC "-//TaxonX//DTD Taxonomic Treatment Publishing DTD v0 20100105//EN" "tax-treatment-NSO.dtd">
<tp:taxon-treatment xmlns:tp="http://www.plazi.org/taxpub"><tp:treatment-meta><kwd-group><label>Taxon classification</label><kwd><named-content content-type="kingdom">Animalia</named-content></kwd><kwd><named-content content-type="order">Lepidoptera</named-content></kwd><kwd><named-content content-type="family">Yponomeutidae</named-content></kwd></kwd-group><mixed-citation publication-type="journal"><person-group><name><surname>Huemer</surname><given-names>Peter</given-names></name><name><surname>Mutanen</surname><given-names>Marko</given-names></name></person-group><article-title>Alpha taxonomy of the genus <italic><tp:taxon-name><tp:taxon-name-part taxon-name-part-type="genus">Kessleria</tp:taxon-name-part></tp:taxon-name></italic> Nowicki, 1864, revisited in light of DNA-barcoding (<tp:taxon-name><tp:taxon-name-part taxon-name-part-type="order">Lepidoptera</tp:taxon-name-part></tp:taxon-name>, <tp:taxon-name><tp:taxon-name-part taxon-name-part-type="family">Yponomeutidae</tp:taxon-name-part></tp:taxon-name>)</article-title><source>Zookeys</source><day>11</day><month>5</month><year>2015</year><volume>2015</volume><issue>503</issue><fpage>89</fpage><lpage>133</lpage><pub-id pub-id-type="doi">10.3897/zookeys.503.9590</pub-id></mixed-citation></tp:treatment-meta><tp:nomenclature><tp:taxon-name>
                                <tp:taxon-name-part taxon-name-part-type="genus">Kessleria</tp:taxon-name-part>
                                <tp:taxon-name-part taxon-name-part-type="species">alpmaritimae</tp:taxon-name-part>
                                <object-id xmlns:xlink="http://www.w3.org/1999/xlink" content-type="zoobank" xlink:type="simple">http://zoobank.org/03637C4C-2AA3-489F-948E-A14CB72DD121</object-id>
                            </tp:taxon-name><tp:taxon-status xmlns:xlink="http://www.w3.org/1999/xlink" xlink:type="simple">sp. n.</tp:taxon-status></tp:nomenclature><tp:treatment-sec sec-type="Type material"><title>Type material.</title><p><bold>Holotype.</bold> ♂, „FRANKREICH Dep. Alpes Maritimes Marguareis W-Hang Navela 2100–2200 m 21.–23.7.1990“„leg. Huemer, Tarmann“„YPO 79 ♂ P. Huemer“ (TLMF).</p><p><bold>Paratypes. France:</bold> 9 ♂, 5 ♀, same data, genitalia slide YPO 55 ♂ P. Huemer (TLMF); 7 ♂, 2 ♀, same data, but 18.-19.7.1991, DNA barcode IDs TLMF Lep 01850, TLMF Lep 01851, TLMF Lep 03100, TLMF Lep 03101, TLMF Lep 03102, TLMF Lep 03103 (TLMF); 3 ♂, 5 ♀, same data, but 23.7.1990 (TLMF); 1 ♂, same data, but Punta Marguareis, 2450–2650 m, 23.7.1990 (TLMF).</p></tp:treatment-sec><tp:treatment-sec sec-type="Diagnosis"><title>Diagnosis.</title><p><italic><tp:taxon-name><tp:taxon-name-part taxon-name-part-type="genus">Kessleria</tp:taxon-name-part> <tp:taxon-name-part taxon-name-part-type="species">alpmaritimae</tp:taxon-name-part></tp:taxon-name></italic> resembles other taxa of <italic><tp:taxon-name><tp:taxon-name-part taxon-name-part-type="genus">Kessleria</tp:taxon-name-part> <tp:taxon-name-part taxon-name-part-type="species">alternans</tp:taxon-name-part></tp:taxon-name></italic>-group in wing markings and colour (Figs <xref ref-type="fig" rid="F2">2</xref>–<xref ref-type="fig" rid="F3">11</xref>), but the male with average forewing length of only 8.05 mm (n=6) is distinctly smaller than <italic><tp:taxon-name><tp:taxon-name-part taxon-name-part-type="genus">Kessleria</tp:taxon-name-part> <tp:taxon-name-part taxon-name-part-type="species">wehrlii</tp:taxon-name-part></tp:taxon-name></italic> with 8.75 mm (n=13) and <italic><tp:taxon-name><tp:taxon-name-part taxon-name-part-type="genus">Kessleria</tp:taxon-name-part> <tp:taxon-name-part taxon-name-part-type="species">alternans</tp:taxon-name-part></tp:taxon-name></italic> with 8.55 mm (n=26) and larger than <italic><tp:taxon-name><tp:taxon-name-part taxon-name-part-type="genus">Kessleria</tp:taxon-name-part> <tp:taxon-name-part taxon-name-part-type="species">cottiensis</tp:taxon-name-part></tp:taxon-name></italic> with only 7.59 mm (n=14). <italic><tp:taxon-name><tp:taxon-name-part taxon-name-part-type="genus">Kessleria</tp:taxon-name-part> <tp:taxon-name-part taxon-name-part-type="species">dimorpha</tp:taxon-name-part></tp:taxon-name></italic> with an average forewing length of 8.25 mm (n=6) is similar in size, but clearly differs by the largely reduced whitish suffusion of the forewing, a character stage which also applies to <italic><tp:taxon-name><tp:taxon-name-part taxon-name-part-type="genus">Kessleria</tp:taxon-name-part> <tp:taxon-name-part taxon-name-part-type="species">cottiensis</tp:taxon-name-part></tp:taxon-name></italic> and <italic><tp:taxon-name><tp:taxon-name-part taxon-name-part-type="genus">Kessleria</tp:taxon-name-part> <tp:taxon-name-part taxon-name-part-type="species">alternans</tp:taxon-name-part></tp:taxon-name></italic>, whereas <italic><tp:taxon-name><tp:taxon-name-part taxon-name-part-type="genus">Kessleria</tp:taxon-name-part> <tp:taxon-name-part taxon-name-part-type="species">wehrlii</tp:taxon-name-part></tp:taxon-name></italic> is intensely mottled whitish. The female with forewing length of only 6.06 mm (n=3) is distinctly smaller than that of <italic><tp:taxon-name><tp:taxon-name-part taxon-name-part-type="genus">Kessleria</tp:taxon-name-part> <tp:taxon-name-part taxon-name-part-type="species">alternans</tp:taxon-name-part></tp:taxon-name></italic> with 7.58 mm (n=11), but hardly separable from other species in size. Compared to the genetically nearest neighbour <italic><tp:taxon-name><tp:taxon-name-part taxon-name-part-type="genus">Kessleria</tp:taxon-name-part> <tp:taxon-name-part taxon-name-part-type="species">dimorpha</tp:taxon-name-part></tp:taxon-name></italic>, the hindwings are less reduced and the ground colour of the forewing is much lighter. The female of <italic><tp:taxon-name><tp:taxon-name-part taxon-name-part-type="genus">Kessleria</tp:taxon-name-part> <tp:taxon-name-part taxon-name-part-type="species">wehrlii</tp:taxon-name-part></tp:taxon-name></italic> is insufficiently described due to limited material, and the females of <italic><tp:taxon-name><tp:taxon-name-part taxon-name-part-type="genus">Kessleria</tp:taxon-name-part> <tp:taxon-name-part taxon-name-part-type="species">cottiensis</tp:taxon-name-part></tp:taxon-name></italic> and <italic><tp:taxon-name><tp:taxon-name-part taxon-name-part-type="genus">Kessleria</tp:taxon-name-part> <tp:taxon-name-part taxon-name-part-type="species">alpmaritimae</tp:taxon-name-part></tp:taxon-name></italic> are indistinguishable. The male genitalia differ from <italic><tp:taxon-name><tp:taxon-name-part taxon-name-part-type="genus">Kessleria</tp:taxon-name-part> <tp:taxon-name-part taxon-name-part-type="species">cottiensis</tp:taxon-name-part></tp:taxon-name></italic> by the medially weakly widened valva, from <italic><tp:taxon-name><tp:taxon-name-part taxon-name-part-type="genus">Kessleria</tp:taxon-name-part> <tp:taxon-name-part taxon-name-part-type="species">alternans</tp:taxon-name-part></tp:taxon-name></italic> by the more slender cornuti, from the nearest neighbour <italic><tp:taxon-name><tp:taxon-name-part taxon-name-part-type="genus">Kessleria</tp:taxon-name-part> <tp:taxon-name-part taxon-name-part-type="species">wehrlii</tp:taxon-name-part></tp:taxon-name></italic> by three instead of four cornuti, and from <italic><tp:taxon-name><tp:taxon-name-part taxon-name-part-type="genus">Kessleria</tp:taxon-name-part> <tp:taxon-name-part taxon-name-part-type="species">dimorpha</tp:taxon-name-part></tp:taxon-name></italic> by the distinctly longer phallus (1.52–1.58 mm <italic>vs.</italic> 1.32–1.36 mm) (Figs <xref ref-type="fig" rid="F4">12</xref>–<xref ref-type="fig" rid="F5">21</xref>).</p><!--PageBreak--><!--PageBreak--><p>The female genitalia show no diagnostic characters to related species of the <italic><tp:taxon-name><tp:taxon-name-part taxon-name-part-type="genus">Kessleria</tp:taxon-name-part> <tp:taxon-name-part taxon-name-part-type="species">alternans</tp:taxon-name-part></tp:taxon-name></italic>-group (Figs <xref ref-type="fig" rid="F6">22</xref>–<xref ref-type="fig" rid="F8">31</xref>).</p></tp:treatment-sec><tp:treatment-sec sec-type="Description"><title>Description.</title><p><bold>Male</bold> (Fig. <xref ref-type="fig" rid="F3">10</xref>). Head covered with erected whitish hair-like scales; antennae dark grey-brown, indistinctly lighter ringed; thorax and tegulae dark grey-brown. Forewing length 7.0–8.5 mm (Ø 8.05 mm; n=6); ground colour blackish to dark grey-brown, intensely mottled with whitish scales, particularly from basal fifth to 4/5; veins with distinct black dots, particularly along costa, subcosta, cubital and anal veins, medial and radial veins with indistinct brown lines; oblique blackish fascia at about 1/3 to 1/2 indistinct; termen dark grey-brown; fringes light grey, with slightly darker base and indistinct fringe linge. Hindwing dark grey, fringes light greyish-white with slightly darker base.</p><p><bold>Female</bold> (Fig. <xref ref-type="fig" rid="F3">11</xref>). Head covered with erected whitish hair-like scales; antennae grey-brown, indistinctly ringed whitish; thorax and tegulae whitish. Forewing length 5.9–6.3 mm (Ø 6.06 mm; n=3); ground colour whitish, mottled with few black scales, particularly along veins, patches of black scales near base and at distal end of cell; oblique blackish fascia at about 1/3 to 1/2 distinct, separated into two dashes; termen whitish with some blackish dots in apical part; fringes white. Hindwing grey, fringes whitish-grey.</p><p><bold>Male genitalia</bold> (Figs <xref ref-type="fig" rid="F5">20–21</xref>). Socii long and slender, with apical spine; anterior margin of tegumen with medial process; gnathos broadly tongue-shaped, smooth; valva moderately slender, length 0.72–0.76 mm, medially weakly widened, maximum width of about 0.26–0.27 mm, densely covered with long hairs in medial part and short setae on ventromedial margin, ventromedial part weakly convex, distal part slender with ventrally convex and dorsally projected apex, costa strongly sclerotized with weak distal dentation; sacculus oval, weakly confined, densely covered with strong setae; saccus short, about 0.32–0.33 mm, stout, about same width throughout, apex rounded; phallus ca. 1.52–1.58 mm long and slender, straight, apically with distinct reticulate sculpture, uneverted vesica with ca. 0.62–0.66 mm long sclerotized part, three prominent needle-shaped, one single, the other basally connected, cornuti of about 0.42–0.44 mm in length.</p><p><bold>Female genitalia</bold> (Figs <xref ref-type="fig" rid="F7">26</xref>, <xref ref-type="fig" rid="F8">31</xref>). Genitalia ca. 4.9 mm in length; papilla analis large, densely covered with long setae; apophysis posterior rod like, ca. 0.76 mm, about length of apophysis anterior; apophysis anterior rod like; posterior part bifurcated with straight dorsal and inwardly curved ventral branch; lamella postvaginalis with large sclerotized mediolateral patches, covered with microtrichia, medial area less sclerotized, posterolateral part with hump, covered with some long setae; ostium bursae membranous; antrum weakly sclerotized, funnel-shaped; ductus bursae very long, ca. 2.4 mm, from entrance of ductus seminalis to transition into corpus bursae covered with finely granulous sculpture, particularly in posterior and anterior part, ductus bursae extended into posterior part of corpus bursae, entrance to corpus bursae weakly widened; corpus bursae well delimited, about 1.2 mm in length, ovoid, with largely reduced plate-like signum.</p></tp:treatment-sec><tp:treatment-sec sec-type="Molecular data"><title>Molecular data.</title><p>The average intraspecific divergence of the barcode region is 0.0% (n=6). The minimum distance to the nearest neighbour <!--PageBreak--><!--PageBreak--><italic><tp:taxon-name><tp:taxon-name-part taxon-name-part-type="genus">Kessleria</tp:taxon-name-part> <tp:taxon-name-part taxon-name-part-type="species">wehrlii</tp:taxon-name-part></tp:taxon-name></italic> is 1.87%, whereas the minimum divergence to <italic><tp:taxon-name><tp:taxon-name-part taxon-name-part-type="genus">Kessleria</tp:taxon-name-part> <tp:taxon-name-part taxon-name-part-type="species">cottiensis</tp:taxon-name-part></tp:taxon-name></italic>, <italic><tp:taxon-name><tp:taxon-name-part taxon-name-part-type="genus">Kessleria</tp:taxon-name-part> <tp:taxon-name-part taxon-name-part-type="species">dimorpha</tp:taxon-name-part></tp:taxon-name></italic> and <italic><tp:taxon-name><tp:taxon-name-part taxon-name-part-type="genus">Kessleria</tp:taxon-name-part> <tp:taxon-name-part taxon-name-part-type="species">alternans</tp:taxon-name-part></tp:taxon-name></italic> ranges from 2.98% and 3.64% to 3.75%, respectively.</p></tp:treatment-sec><tp:treatment-sec sec-type="Etymology"><title>Etymology.</title><p>The species name is a made-up word which refers to the area of the type locality, the Alpes Maritimes.</p><!--PageBreak--></tp:treatment-sec><tp:treatment-sec sec-type="Distribution"><title>Distribution</title><p>(Fig. <xref ref-type="fig" rid="F9">32</xref>). Only known from the type locality, the Marguareis Massif, in the French Alpes Maritimes.</p></tp:treatment-sec><tp:treatment-sec sec-type="Ecology"><title>Ecology.</title><p>Host-plant and early stages unknown. The adults have been collected in the last third of July during the day, flying freely in the morning hours and flushed out from their resting places with a bee-smoker. The species occurs in rocky habitat on calcareous soil. Vertical distribution: from about 2100 m to 2650 m.</p><!--PageBreak--></tp:treatment-sec><tp:treatment-sec sec-type="Remarks"><title>Remarks.</title><p><italic><tp:taxon-name><tp:taxon-name-part taxon-name-part-type="genus">Kessleria</tp:taxon-name-part> <tp:taxon-name-part taxon-name-part-type="species">alpmaritimae</tp:taxon-name-part></tp:taxon-name></italic> described here was already suspected to be distinctive from <italic><tp:taxon-name><tp:taxon-name-part taxon-name-part-type="genus">Kessleria</tp:taxon-name-part> <tp:taxon-name-part taxon-name-part-type="species">alternans</tp:taxon-name-part></tp:taxon-name></italic> by <xref ref-type="bibr" rid="B17">Huemer and Tarmann (1992)</xref>, who illustrated adults (Figs <xref ref-type="fig" rid="F3">8–9</xref>).</p></tp:treatment-sec><tp:treatment-sec><!--Section generated to contain objects referenced in tp:taxon-treatment.--><fig id="F2" position="float" orientation="portrait"><label>Figures 2–7.</label><caption><p><italic><tp:taxon-name><tp:taxon-name-part taxon-name-part-type="genus">Kessleria</tp:taxon-name-part></tp:taxon-name></italic> adults in dorsal view. <bold>2</bold> <italic><tp:taxon-name><tp:taxon-name-part taxon-name-part-type="genus">Kessleria</tp:taxon-name-part> <tp:taxon-name-part taxon-name-part-type="species">alternans</tp:taxon-name-part></tp:taxon-name></italic>, ♂, Switzerland, Graubünden, SE Sils-Maria, 1820–1870 m, 13.7.1989, leg. Huemer, Karsholt &amp; Tarmann (TLMF) <bold>3</bold> <italic><tp:taxon-name><tp:taxon-name-part taxon-name-part-type="genus">Kessleria</tp:taxon-name-part> <tp:taxon-name-part taxon-name-part-type="species">alternans</tp:taxon-name-part></tp:taxon-name></italic>, ♀, same data (TLMF) <bold>4</bold> <italic><tp:taxon-name><tp:taxon-name-part taxon-name-part-type="genus">Kessleria</tp:taxon-name-part> <tp:taxon-name-part taxon-name-part-type="species">cottiensis</tp:taxon-name-part></tp:taxon-name></italic> sp. n., ♂, paratype, Italy, Prov. Torino, Alpi Cozie, V. delle Finestre, 1700 m, 27.7.1990, leg. Huemer &amp; Tarmann (TLMF) <bold>5</bold> <italic><tp:taxon-name><tp:taxon-name-part taxon-name-part-type="genus">Kessleria</tp:taxon-name-part> <tp:taxon-name-part taxon-name-part-type="species">cottiensis</tp:taxon-name-part></tp:taxon-name></italic> sp. n., ♀, paratype, same data (TLMF) <bold>6</bold> <italic><tp:taxon-name><tp:taxon-name-part taxon-name-part-type="genus">Kessleria</tp:taxon-name-part> <tp:taxon-name-part taxon-name-part-type="species">dimorpha</tp:taxon-name-part></tp:taxon-name></italic> sp. n., ♂, paratype, France, Dep. Hautes-Alpes, Col Agnel, 2770 m, 4.8.2010, leg. Huemer (TLMF) <bold>7</bold> <italic><tp:taxon-name><tp:taxon-name-part taxon-name-part-type="genus">Kessleria</tp:taxon-name-part> <tp:taxon-name-part taxon-name-part-type="species">dimorpha</tp:taxon-name-part></tp:taxon-name></italic> sp. n., ♀, paratype, same data (TLMF).</p></caption><graphic xmlns:xlink="http://www.w3.org/1999/xlink" xlink:href="zookeys-503-089-g002.jpg" position="float" orientation="portrait" xlink:type="simple" id="oo_43400.jpg"/></fig><fig id="F3" position="float" orientation="portrait"><label>Figures 8–11.</label><caption><p><italic><tp:taxon-name><tp:taxon-name-part taxon-name-part-type="genus">Kessleria</tp:taxon-name-part></tp:taxon-name></italic> adults in dorsal view. <bold>8</bold> <italic><tp:taxon-name><tp:taxon-name-part taxon-name-part-type="genus">Kessleria</tp:taxon-name-part> <tp:taxon-name-part taxon-name-part-type="species">wehrlii</tp:taxon-name-part></tp:taxon-name></italic>, ♂, paratype, France, Dep. Alpes Maritimes, Mont Gelas Massiv, Mont Colomb W, 2450 m, 24.7.1990, leg. Huemer &amp; Tarmann (DNA barcode ID TLMF Lep 01857) (TLMF) 9 <italic><tp:taxon-name><tp:taxon-name-part taxon-name-part-type="genus">Kessleria</tp:taxon-name-part> <tp:taxon-name-part taxon-name-part-type="species">wehrlii</tp:taxon-name-part></tp:taxon-name></italic>, ♀, paratype, same data (TLMF) <bold>10</bold> <italic><tp:taxon-name><tp:taxon-name-part taxon-name-part-type="genus">Kessleria</tp:taxon-name-part> <tp:taxon-name-part taxon-name-part-type="species">alpmaritimae</tp:taxon-name-part></tp:taxon-name></italic> sp. n., ♂, paratype, France, Dep. Alpes Maritimes, Marguareis W-Hang, Navela, 2100–2200 m, 18.–19.7.1991, leg. Huemer &amp; Tarmann (TLMF) <bold>11</bold> <italic><tp:taxon-name><tp:taxon-name-part taxon-name-part-type="genus">Kessleria</tp:taxon-name-part> <tp:taxon-name-part taxon-name-part-type="species">alpmaritimae</tp:taxon-name-part></tp:taxon-name></italic> sp. n., ♀, paratype, same data (DNA barcode ID TLMF Lep 01851) (TLMF).</p></caption><graphic xmlns:xlink="http://www.w3.org/1999/xlink" xlink:href="zookeys-503-089-g003.jpg" position="float" orientation="portrait" xlink:type="simple" id="oo_43401.jpg"/></fig><fig id="F4" position="float" orientation="portrait"><label>Figures 12–17.</label><caption><p><italic><tp:taxon-name><tp:taxon-name-part taxon-name-part-type="genus">Kessleria</tp:taxon-name-part></tp:taxon-name></italic> male genitalia. <bold>12</bold> <italic><tp:taxon-name><tp:taxon-name-part taxon-name-part-type="genus">Kessleria</tp:taxon-name-part> <tp:taxon-name-part taxon-name-part-type="species">alternans</tp:taxon-name-part></tp:taxon-name></italic>, Switzerland, Graubünden, SE Sils-Maria, 1820–1870 m, 13.7.1989, leg. Huemer, Karsholt &amp; Tarmann, gen. slide YPO 22 (TLMF) <bold>13</bold> idem, distal part of phallus enlarged <bold>14</bold> <italic><tp:taxon-name><tp:taxon-name-part taxon-name-part-type="genus">Kessleria</tp:taxon-name-part> <tp:taxon-name-part taxon-name-part-type="species">cottiensis</tp:taxon-name-part></tp:taxon-name></italic> sp. n., paratype, Italy, Prov. Torino, Alpi Cozie, V. delle Finestre, 1700 m, 27.7.1990, leg. Huemer &amp; Tarmann, gen. slide YPO 66 (TLMF) <bold>15</bold> idem, distal part of phallus enlarged <bold>16</bold> <italic><tp:taxon-name><tp:taxon-name-part taxon-name-part-type="genus">Kessleria</tp:taxon-name-part> <tp:taxon-name-part taxon-name-part-type="species">dimorpha</tp:taxon-name-part></tp:taxon-name></italic> sp. n., paratype, France, Dep. Hautes-Alpes, Col Agnel, 2770 m, 4.8.2010, leg. Huemer gen. slide YPO 149 (TLMF) <bold>17</bold> idem, holotype, gen. slide YPO 158, distal part of phallus enlarged.</p></caption><graphic xmlns:xlink="http://www.w3.org/1999/xlink" xlink:href="zookeys-503-089-g004.jpg" position="float" orientation="portrait" xlink:type="simple" id="oo_43402.jpg"/></fig><fig id="F5" position="float" orientation="portrait"><label>Figures 18–21.</label><caption><p><italic><tp:taxon-name><tp:taxon-name-part taxon-name-part-type="genus">Kessleria</tp:taxon-name-part></tp:taxon-name></italic> male genitalia. <bold>18</bold> <italic><tp:taxon-name><tp:taxon-name-part taxon-name-part-type="genus">Kessleria</tp:taxon-name-part> <tp:taxon-name-part taxon-name-part-type="species">wehrlii</tp:taxon-name-part></tp:taxon-name></italic>, paratype, France, Dep. Alpes Maritimes, Mont Gelas Massiv, Mont Colomb W, 2450 m, 24.7.1990, leg. Huemer &amp; Tarmann (DNA barcode ID TLMF Lep 01857), gen. slide YPO 64 (TLMF) <bold>19</bold> idem, distal part of phallus enlarged <bold>20</bold> <italic><tp:taxon-name><tp:taxon-name-part taxon-name-part-type="genus">Kessleria</tp:taxon-name-part> <tp:taxon-name-part taxon-name-part-type="species">alpmaritimae</tp:taxon-name-part></tp:taxon-name></italic> sp. n., paratype, France, Dep. Alpes Maritimes, Marguareis W-Hang, Navela, 2100–2200 m, 18.-19.7.1991, leg. Huemer &amp; Tarmann, gen. slide YPO 55 (TLMF) <bold>21</bold> idem, distal part of phallus enlarged.</p></caption><graphic xmlns:xlink="http://www.w3.org/1999/xlink" xlink:href="zookeys-503-089-g005.jpg" position="float" orientation="portrait" xlink:type="simple" id="oo_43403.jpg"/></fig><fig id="F6" position="float" orientation="portrait"><label>Figures 22–23.</label><caption><p><italic><tp:taxon-name><tp:taxon-name-part taxon-name-part-type="genus">Kessleria</tp:taxon-name-part></tp:taxon-name></italic> female genitalia. <bold>22</bold> <italic><tp:taxon-name><tp:taxon-name-part taxon-name-part-type="genus">Kessleria</tp:taxon-name-part> <tp:taxon-name-part taxon-name-part-type="species">alternans</tp:taxon-name-part></tp:taxon-name></italic>, Switzerland, Graubünden, SE Sils-Maria, 1820–1870 m, 13.7.1989, leg. Huemer, Karsholt &amp; Tarmann, gen. slide YPO 6 (TLMF) <bold>23</bold> <italic><tp:taxon-name><tp:taxon-name-part taxon-name-part-type="genus">Kessleria</tp:taxon-name-part> <tp:taxon-name-part taxon-name-part-type="species">cottiensis</tp:taxon-name-part></tp:taxon-name></italic> sp. n., paratype, Italy, Prov. Torino, Alpi Cozie, V. delle Finestre, 1700 m, 27.7.1990, leg. Huemer &amp; Tarmann, gen. slide YPO 67 (TLMF).</p></caption><graphic xmlns:xlink="http://www.w3.org/1999/xlink" xlink:href="zookeys-503-089-g006.jpg" position="float" orientation="portrait" xlink:type="simple" id="oo_43404.jpg"/></fig><fig id="F8" position="float" orientation="portrait"><label>Figures 27–31.</label><caption><p><italic><tp:taxon-name><tp:taxon-name-part taxon-name-part-type="genus">Kessleria</tp:taxon-name-part></tp:taxon-name></italic> female genitalia, details of VIII abdominal segment enlarged. <bold>27</bold> <italic><tp:taxon-name><tp:taxon-name-part taxon-name-part-type="genus">Kessleria</tp:taxon-name-part> <tp:taxon-name-part taxon-name-part-type="species">alternans</tp:taxon-name-part></tp:taxon-name></italic>, Switzerland, Graubünden, SE Sils-Maria, 1820–1870 m, 13.7.1989, leg. Huemer, Karsholt &amp; Tarmann, gen. slide YPO 6 (TLMF) <bold>28</bold> <italic><tp:taxon-name><tp:taxon-name-part taxon-name-part-type="genus">Kessleria</tp:taxon-name-part> <tp:taxon-name-part taxon-name-part-type="species">cottiensis</tp:taxon-name-part></tp:taxon-name></italic> sp. n., paratype, Italy, Prov. Torino, Alpi Cozie, V. delle Finestre, 1700 m, 27.7.1990, leg. Huemer &amp; Tarmann, gen. slide YPO 67 (TLMF) <bold>29</bold> <italic><tp:taxon-name><tp:taxon-name-part taxon-name-part-type="genus">Kessleria</tp:taxon-name-part> <tp:taxon-name-part taxon-name-part-type="species">dimorpha</tp:taxon-name-part></tp:taxon-name></italic> sp. n., paratype, France, Dep. Hautes-Alpes, Col Agnel, 2770 m, 4.8.2010, leg. Huemer, gen. slide YPO 159 (TLMF) <bold>30</bold> <italic><tp:taxon-name><tp:taxon-name-part taxon-name-part-type="genus">Kessleria</tp:taxon-name-part> <tp:taxon-name-part taxon-name-part-type="species">wehrlii</tp:taxon-name-part></tp:taxon-name></italic>, paratype, France, Dep. Alpes Maritimes, Mont Gelas Massiv, Mont Colomb W, 2450 m, 24.7.1990, leg. Huemer &amp; Tarmann, gen. slide YPO 69 (TLMF) <bold>31</bold> <italic><tp:taxon-name><tp:taxon-name-part taxon-name-part-type="genus">Kessleria</tp:taxon-name-part> <tp:taxon-name-part taxon-name-part-type="species">alpmaritimae</tp:taxon-name-part></tp:taxon-name></italic> sp. n., paratype, France, Dep. Alpes Maritimes, Marguareis W-Hang, Navela, 2100–2200 m, 18.–19.7.1991, leg. Huemer &amp; Tarmann (TLMF).</p></caption><graphic xmlns:xlink="http://www.w3.org/1999/xlink" xlink:href="zookeys-503-089-g008.jpg" position="float" orientation="portrait" xlink:type="simple" id="oo_43406.jpg"/></fig><fig id="F7" position="float" orientation="portrait"><label>Figures 24–26.</label><caption><p><italic><tp:taxon-name><tp:taxon-name-part taxon-name-part-type="genus">Kessleria</tp:taxon-name-part></tp:taxon-name></italic> female genitalia. <bold>24</bold> <italic><tp:taxon-name><tp:taxon-name-part taxon-name-part-type="genus">Kessleria</tp:taxon-name-part> <tp:taxon-name-part taxon-name-part-type="species">dimorpha</tp:taxon-name-part></tp:taxon-name></italic> sp. n., paratype, France, Dep. Hautes-Alpes, Col Agnel, 2770 m, 4.8.2010, leg. Huemer, gen. slide YPO 159 (TLMF) <bold>25</bold> <italic><tp:taxon-name><tp:taxon-name-part taxon-name-part-type="genus">Kessleria</tp:taxon-name-part> <tp:taxon-name-part taxon-name-part-type="species">wehrlii</tp:taxon-name-part></tp:taxon-name></italic>, paratype, France, Dep. Alpes Maritimes, Mont Gelas Massiv, Mont Colomb W, 2450 m, 24.7.1990, leg. Huemer &amp; Tarmann, gen. slide YPO 69 (TLMF) <bold>26</bold> <italic><tp:taxon-name><tp:taxon-name-part taxon-name-part-type="genus">Kessleria</tp:taxon-name-part> <tp:taxon-name-part taxon-name-part-type="species">alpmaritimae</tp:taxon-name-part></tp:taxon-name></italic> sp. n., paratype, France, Dep. Alpes Maritimes, Marguareis W-Hang, Navela, 2100–2200 m, 18.-19.7.1991, leg. Huemer &amp; Tarmann (TLMF).</p></caption><graphic xmlns:xlink="http://www.w3.org/1999/xlink" xlink:href="zookeys-503-089-g007.jpg" position="float" orientation="portrait" xlink:type="simple" id="oo_43405.jpg"/></fig><fig id="F9" position="float" orientation="portrait"><label>Figure 32.</label><caption><p>Distribution pattern of the <italic><tp:taxon-name><tp:taxon-name-part taxon-name-part-type="genus">Kessleria</tp:taxon-name-part> <tp:taxon-name-part taxon-name-part-type="species">alternans</tp:taxon-name-part></tp:taxon-name></italic>-group from examined material.</p></caption><graphic xmlns:xlink="http://www.w3.org/1999/xlink" xlink:href="zookeys-503-089-g009.jpg" position="float" orientation="portrait" xlink:type="simple" id="oo_43407.jpg"/></fig></tp:treatment-sec><ref-list><ref id="B17"><mixed-citation xmlns:xlink="http://www.w3.org/1999/xlink" xlink:type="simple"><person-group><name name-style="western"><surname>Huemer</surname><given-names>P</given-names></name><name name-style="western"><surname>Tarmann</surname><given-names>G</given-names></name></person-group> (<year>1992</year>) <article-title>Westpaläarktische Gespinstmotten der Gattung <italic><tp:taxon-name><tp:taxon-name-part taxon-name-part-type="genus">Kessleria</tp:taxon-name-part></tp:taxon-name></italic> Nowicki: Taxonomie, Ökologie, Verbreitung (<tp:taxon-name><tp:taxon-name-part taxon-name-part-type="order">Lepidoptera</tp:taxon-name-part></tp:taxon-name>, <tp:taxon-name><tp:taxon-name-part taxon-name-part-type="family">Yponomeutidae</tp:taxon-name-part></tp:taxon-name>).</article-title> <source>Mitteilungen der Münchner Entomologischen Gesellschaft</source> <volume>81</volume>(<issue>1991</issue>): <fpage>5</fpage>–<lpage>110</lpage>.</mixed-citation></ref></ref-list></tp:taxon-treatment>
