# Supplementary material for: Alpha taxonomy of the genus Kessleria Nowicki, 1864, revisited in light of DNA-barcoding (Lepidoptera, Yponomeutidae)
Source: Zookeys. 2015 May 11;(503):89–133. doi: 10.3897/zookeys.503.9590 (PMC4440273; doi:10.3897/zookeys.503.9590)
Supplement: XML Treatment for Kessleria apenninica [file zookeys.503.9590-treatment4.xml]

<!DOCTYPE tp:taxon-treatment
  PUBLIC "-//TaxonX//DTD Taxonomic Treatment Publishing DTD v0 20100105//EN" "tax-treatment-NSO.dtd">
<tp:taxon-treatment xmlns:tp="http://www.plazi.org/taxpub"><tp:treatment-meta><kwd-group><label>Taxon classification</label><kwd><named-content content-type="kingdom">Animalia</named-content></kwd><kwd><named-content content-type="order">Lepidoptera</named-content></kwd><kwd><named-content content-type="family">Yponomeutidae</named-content></kwd></kwd-group><mixed-citation publication-type="journal"><person-group><name><surname>Huemer</surname><given-names>Peter</given-names></name><name><surname>Mutanen</surname><given-names>Marko</given-names></name></person-group><article-title>Alpha taxonomy of the genus <italic><tp:taxon-name><tp:taxon-name-part taxon-name-part-type="genus">Kessleria</tp:taxon-name-part></tp:taxon-name></italic> Nowicki, 1864, revisited in light of DNA-barcoding (<tp:taxon-name><tp:taxon-name-part taxon-name-part-type="order">Lepidoptera</tp:taxon-name-part></tp:taxon-name>, <tp:taxon-name><tp:taxon-name-part taxon-name-part-type="family">Yponomeutidae</tp:taxon-name-part></tp:taxon-name>)</article-title><source>Zookeys</source><day>11</day><month>5</month><year>2015</year><volume>2015</volume><issue>503</issue><fpage>89</fpage><lpage>133</lpage><pub-id pub-id-type="doi">10.3897/zookeys.503.9590</pub-id></mixed-citation></tp:treatment-meta><tp:nomenclature><tp:taxon-name>
                                <tp:taxon-name-part taxon-name-part-type="genus">Kessleria</tp:taxon-name-part>
                                <tp:taxon-name-part taxon-name-part-type="species">apenninica</tp:taxon-name-part>
                                <object-id xmlns:xlink="http://www.w3.org/1999/xlink" content-type="zoobank" xlink:type="simple">http://zoobank.org/F2B3CFD4-6A60-414F-9CB3-DC7E54424C45</object-id>
                            </tp:taxon-name><tp:taxon-status xmlns:xlink="http://www.w3.org/1999/xlink" xlink:type="simple">sp. n.</tp:taxon-status></tp:nomenclature><tp:treatment-sec sec-type="Type material"><title>Type material.</title><p><bold>Holotype.</bold> ♂, „Italia Prov. Rieti Monte Terminillo <named-content xmlns:xlink="http://www.w3.org/1999/xlink" content-type="dwc:verbatimCoordinates" xlink:type="simple">13°00,6'E, 42°29,0'N</named-content> 1730–1780 m, 16.7.2010 leg. Huemer TLMF 2010-020“ „YPO 147 ♂ P. Huemer“ „TLMF Lep 01662“ (TLMF).</p><!--PageBreak--><p><bold>Paratypes. Italy:</bold> 1 ♂, same data, DNA barcode ID TLMF Lep 01661 (TLMF); 2 ♂, Prov. L´Aquila, NP Gran Sasso, ex Miniera di Lignite, <named-content xmlns:xlink="http://www.w3.org/1999/xlink" content-type="dwc:verbatimCoordinates" xlink:type="simple">13°42,8'E, 42°25,6'N</named-content>, 1750 m, 14.-15.7.2010, leg. Huemer, genitalia slide YPO 148 ♂ P. Huemer, DNA barcode IDs TLMF Lep 01663, TLMF Lep 01664 (TLMF).</p></tp:treatment-sec><tp:treatment-sec sec-type="Diagnosis"><title>Diagnosis.</title><p><italic><tp:taxon-name><tp:taxon-name-part taxon-name-part-type="genus">Kessleria</tp:taxon-name-part> <tp:taxon-name-part taxon-name-part-type="species">apenninica</tp:taxon-name-part></tp:taxon-name></italic> is characterized by unusually slender forewings and a pure white colour with black pattern. Species from the <italic><tp:taxon-name><tp:taxon-name-part taxon-name-part-type="genus">Kessleria</tp:taxon-name-part> <tp:taxon-name-part taxon-name-part-type="species">apenninica</tp:taxon-name-part></tp:taxon-name></italic>-group are externally unmistakably distinguishable from one another both by wing pattern and colour (Figs <xref ref-type="fig" rid="F10">33–34</xref>, and <xref ref-type="bibr" rid="B17">Huemer and Tarmann 1992</xref>), but the genitalia of males are similar (Figs <xref ref-type="fig" rid="F11">35–38</xref>). However, in <italic><tp:taxon-name><tp:taxon-name-part taxon-name-part-type="genus">Kessleria</tp:taxon-name-part> <tp:taxon-name-part taxon-name-part-type="species">apenninica</tp:taxon-name-part></tp:taxon-name></italic> the saccus is distinctly shorter than in all other species with 0.23 <italic>vs.</italic> minimum 0.29 mm.</p></tp:treatment-sec><tp:treatment-sec sec-type="Description"><title>Description.</title><p><bold>Male</bold> (Fig. <xref ref-type="fig" rid="F10">33</xref>). Head covered with whitish hair-like scales; antennae almost unicolorous dark grey with light grey apex; thorax and tegulae mixed dark grey and whitish. Forewing length 5.8–6.9 mm (Ø 6.4 mm; n=4); forewing slender; ground colour white, mottled with black; black dots on veins and in terminal area; black patch near base and oblique blackish fascia at about 1/3 to 1/2; fringes white with indistinct dark grey fringe line. Hindwing dark grey, fringes with dark grey base, distal part white.</p><p><bold>Female.</bold> Unknown.</p><p><bold>Male genitalia</bold> (Figs <xref ref-type="fig" rid="F11">35–36</xref>). Socii long and slender, with apical spine; anterior margin of tegumen with medial process; gnathos broadly tongue-shaped, smooth; valva slender, length 0.61 mm, max width 0.19 mm; densely covered with long hairs in medial part and short setae on ventromedial margin, ventromedial part weakly convex, distal part with ventrally convex and dorsally projected apex, costa strongly sclerotized with indistinct distal dentation; sacculus oval, weakly confined, densely covered with strong setae; saccus short, about 0.24 mm, slender, about same width throughout, apex rounded; phallus 0.95 mm long, slender, uneverted vesica with ca. 0.35 mm long sclerotized apical part, including 3 short cornuti of about 0.22 mm length [hardly discernible in situ].</p><p><bold>Female genitalia.</bold> Unknown.</p></tp:treatment-sec><tp:treatment-sec sec-type="Molecular data"><title>Molecular data.</title><!--PageBreak--><p><italic><tp:taxon-name><tp:taxon-name-part taxon-name-part-type="genus">Kessleria</tp:taxon-name-part> <tp:taxon-name-part taxon-name-part-type="species">apenninica</tp:taxon-name-part></tp:taxon-name></italic> splits into two geographically separated haplogroups, which in our examination – based on limited material – did not reveal any morphological differences. The average intraspecific divergence of the barcode region is considerable with 1.05%, ranging from a minimum of 0% to a maximum of 1.69% (n=4). The minimum distance to the nearest neighbour <italic><tp:taxon-name><tp:taxon-name-part taxon-name-part-type="genus">Kessleria</tp:taxon-name-part> <tp:taxon-name-part taxon-name-part-type="species">pyrenaea</tp:taxon-name-part></tp:taxon-name></italic> is 5.47%.</p></tp:treatment-sec><tp:treatment-sec sec-type="Etymology"><title>Etymology.</title><p>The species name refers to the Apennines where all type specimens have been collected.</p></tp:treatment-sec><tp:treatment-sec sec-type="Distribution"><title>Distribution.</title><p>Only known from the Apennines in Central Italy.</p><!--PageBreak--></tp:treatment-sec><tp:treatment-sec sec-type="Ecology"><title>Ecology.</title><p>Host-plant and early stages unknown, but the species probably feeds on an unidentified broad-leaved <italic><tp:taxon-name><tp:taxon-name-part taxon-name-part-type="genus">Saxifraga</tp:taxon-name-part></tp:taxon-name></italic> species growing on steep rocks. The adults have been collected in the last third of July from light. The species occurs in rocky habitat on calcareous soil. Vertical distribution: from about 2100 m to 2200 m.</p></tp:treatment-sec><tp:treatment-sec><!--Section generated to contain objects referenced in tp:taxon-treatment.--><fig id="F10" position="float" orientation="portrait"><label>Figures 33–34.</label><caption><p><italic><tp:taxon-name><tp:taxon-name-part taxon-name-part-type="genus">Kessleria</tp:taxon-name-part></tp:taxon-name></italic> adults in dorsal view. <bold>33</bold> <italic><tp:taxon-name><tp:taxon-name-part taxon-name-part-type="genus">Kessleria</tp:taxon-name-part> <tp:taxon-name-part taxon-name-part-type="species">apenninica</tp:taxon-name-part></tp:taxon-name></italic> sp. n., ♂, holotype, Italy, L´Aquila, NP Gran Sasso, ex Miniera di Lignite, 1750 m, 14.-15.7.2010, leg. Huemer (DNA barcode ID TLMF Lep 01663) (TLMF) <bold>34</bold> <italic><tp:taxon-name><tp:taxon-name-part taxon-name-part-type="genus">Kessleria</tp:taxon-name-part> <tp:taxon-name-part taxon-name-part-type="species">pyrenaea</tp:taxon-name-part></tp:taxon-name></italic>, ♂, Spain, Aragon, Parzan (Bielsa) env. Pico de la Rubinera, 2700–3005 m, 10.-11.7.2010, leg. Cesanek (DNA barcode ID TLMF Lep 08933) (TLMF) (coll. Tokár).</p></caption><graphic xmlns:xlink="http://www.w3.org/1999/xlink" xlink:href="zookeys-503-089-g010.jpg" position="float" orientation="portrait" xlink:type="simple" id="oo_43408.jpg"/></fig><fig id="F11" position="float" orientation="portrait"><label>Figures 35–38.</label><caption><p><italic><tp:taxon-name><tp:taxon-name-part taxon-name-part-type="genus">Kessleria</tp:taxon-name-part></tp:taxon-name></italic> male genitalia. <bold>35</bold> <italic><tp:taxon-name><tp:taxon-name-part taxon-name-part-type="genus">Kessleria</tp:taxon-name-part> <tp:taxon-name-part taxon-name-part-type="species">apenninica</tp:taxon-name-part></tp:taxon-name></italic> sp. n., ♂, holotype, Italy, L´Aquila, NP Gran Sasso, ex Miniera di Lignite, 1750 m, 14.-15.7.2010, leg. Huemer gen. slide YPO 147 (DNA barcode ID TLMF Lep 01663) (TLMF) <bold>36</bold> idem, distal part of phallus enlarged <bold>37</bold> <italic><tp:taxon-name><tp:taxon-name-part taxon-name-part-type="genus">Kessleria</tp:taxon-name-part> <tp:taxon-name-part taxon-name-part-type="species">pyrenaea</tp:taxon-name-part></tp:taxon-name></italic>, ♂, Spain, Aragon, Parzan (Bielsa) env. Pico de la Rubinera, 2700–3005 m, 10.–11.7.2010, leg. Cesanek, gen. slide 15/1391 P.Huemer (DNA barcode ID TLMF Lep 08933) (coll. Tokár) <bold>38</bold> idem, distal part of phallus enlarged.</p></caption><graphic xmlns:xlink="http://www.w3.org/1999/xlink" xlink:href="zookeys-503-089-g011.jpg" position="float" orientation="portrait" xlink:type="simple" id="oo_43409.jpg"/></fig></tp:treatment-sec><ref-list><ref id="B17"><mixed-citation xmlns:xlink="http://www.w3.org/1999/xlink" xlink:type="simple"><person-group><name name-style="western"><surname>Huemer</surname><given-names>P</given-names></name><name name-style="western"><surname>Tarmann</surname><given-names>G</given-names></name></person-group> (<year>1992</year>) <article-title>Westpaläarktische Gespinstmotten der Gattung <italic><tp:taxon-name><tp:taxon-name-part taxon-name-part-type="genus">Kessleria</tp:taxon-name-part></tp:taxon-name></italic> Nowicki: Taxonomie, Ökologie, Verbreitung (<tp:taxon-name><tp:taxon-name-part taxon-name-part-type="order">Lepidoptera</tp:taxon-name-part></tp:taxon-name>, <tp:taxon-name><tp:taxon-name-part taxon-name-part-type="family">Yponomeutidae</tp:taxon-name-part></tp:taxon-name>).</article-title> <source>Mitteilungen der Münchner Entomologischen Gesellschaft</source> <volume>81</volume>(<issue>1991</issue>): <fpage>5</fpage>–<lpage>110</lpage>.</mixed-citation></ref></ref-list></tp:taxon-treatment>
