# Supplementary material for: Alpha taxonomy of the genus Kessleria Nowicki, 1864, revisited in light of DNA-barcoding (Lepidoptera, Yponomeutidae)
Source: Zookeys. 2015 May 11;(503):89–133. doi: 10.3897/zookeys.503.9590 (PMC4440273; doi:10.3897/zookeys.503.9590)
Supplement: XML Treatment for Kessleria orobiae [file zookeys.503.9590-treatment5.xml]

<!DOCTYPE tp:taxon-treatment
  PUBLIC "-//TaxonX//DTD Taxonomic Treatment Publishing DTD v0 20100105//EN" "tax-treatment-NSO.dtd">
<tp:taxon-treatment xmlns:tp="http://www.plazi.org/taxpub"><tp:treatment-meta><kwd-group><label>Taxon classification</label><kwd><named-content content-type="kingdom">Animalia</named-content></kwd><kwd><named-content content-type="order">Lepidoptera</named-content></kwd><kwd><named-content content-type="family">Yponomeutidae</named-content></kwd></kwd-group><mixed-citation publication-type="journal"><person-group><name><surname>Huemer</surname><given-names>Peter</given-names></name><name><surname>Mutanen</surname><given-names>Marko</given-names></name></person-group><article-title>Alpha taxonomy of the genus <italic><tp:taxon-name><tp:taxon-name-part taxon-name-part-type="genus">Kessleria</tp:taxon-name-part></tp:taxon-name></italic> Nowicki, 1864, revisited in light of DNA-barcoding (<tp:taxon-name><tp:taxon-name-part taxon-name-part-type="order">Lepidoptera</tp:taxon-name-part></tp:taxon-name>, <tp:taxon-name><tp:taxon-name-part taxon-name-part-type="family">Yponomeutidae</tp:taxon-name-part></tp:taxon-name>)</article-title><source>Zookeys</source><day>11</day><month>5</month><year>2015</year><volume>2015</volume><issue>503</issue><fpage>89</fpage><lpage>133</lpage><pub-id pub-id-type="doi">10.3897/zookeys.503.9590</pub-id></mixed-citation></tp:treatment-meta><tp:nomenclature><tp:taxon-name>
                                <tp:taxon-name-part taxon-name-part-type="genus">Kessleria</tp:taxon-name-part>
                                <tp:taxon-name-part taxon-name-part-type="species">orobiae</tp:taxon-name-part>
                                <object-id xmlns:xlink="http://www.w3.org/1999/xlink" content-type="zoobank" xlink:type="simple">http://zoobank.org/86461879-486E-49A4-9004-D35885EAED96</object-id>
                            </tp:taxon-name><tp:taxon-status xmlns:xlink="http://www.w3.org/1999/xlink" xlink:type="simple">sp. n.</tp:taxon-status></tp:nomenclature><tp:treatment-sec sec-type="Type material"><title>Type material.</title><p><bold>Holotype.</bold> ♂, „ITALIA sept. Prov. Bergamo, Alpi Orobie Zambla Alta – Plassa <named-content xmlns:xlink="http://www.w3.org/1999/xlink" content-type="dwc:verbatimCoordinates" xlink:type="simple">9°47'48"E, 45°54'12"N</named-content> 1160 m, 24.6.2013 leg. Huemer“ „DNA Barcode TLMF Lep 09972“ „YPO 160 ♂ P. Huemer“ (TLMF).</p><p><bold>Paratypes. Italy:</bold> 6 ♂, 6 ♀, same data, DNA barcode IDs TLMF Lep 09971, TLMF Lep 09973 (TLMF); 1 ♂, 1 ♀, same data, but e.l. 11.7.2013 (TLMF); 7 ♂, 2 ♀, same data, but leg. Mayr (coll. Mayr, Feldkirch); 1 ♂, Prov. Bergamo, Alpi Orobie, Val d´Arera, 2000 m, 14.–15.8.1992, leg. Huemer (TLMF); 1 ♀, Prov. Bergamo, Alpi Orobie, W. Ca. San Marco, 2100 m, e.l. 31.7.1992, leg. Huemer &amp; Tarmann, DNA barcode ID TLMF Lep 03175 (TLMF).</p></tp:treatment-sec><tp:treatment-sec sec-type="Diagnosis"><title>Diagnosis.</title><!--PageBreak--><p><italic><tp:taxon-name><tp:taxon-name-part taxon-name-part-type="genus">Kessleria</tp:taxon-name-part> <tp:taxon-name-part taxon-name-part-type="species">orobiae</tp:taxon-name-part></tp:taxon-name></italic> largely resembles other taxa of the <italic><tp:taxon-name><tp:taxon-name-part taxon-name-part-type="genus">Kessleria</tp:taxon-name-part> <tp:taxon-name-part taxon-name-part-type="species">albescens</tp:taxon-name-part></tp:taxon-name></italic>-group in wing markings and colour, and cannot be unambiguously separated (Figs <xref ref-type="fig" rid="F12">39</xref>–<xref ref-type="fig" rid="F13">48</xref>). Similarly, female genitalia exhibit no significant diagnostic characters for discrimination at species level (Figs <xref ref-type="fig" rid="F16">59</xref>–<xref ref-type="fig" rid="F17">66</xref>, and <xref ref-type="bibr" rid="B17">Huemer and Tarmann 1992</xref>). The most reliable diagnostic characters in the species-group are found in the male genitalia (Figs <xref ref-type="fig" rid="F14">49</xref>–<xref ref-type="fig" rid="F15">58</xref>). <italic><tp:taxon-name><tp:taxon-name-part taxon-name-part-type="genus">Kessleria</tp:taxon-name-part> <tp:taxon-name-part taxon-name-part-type="species">orobiae</tp:taxon-name-part></tp:taxon-name></italic> differs from <italic><tp:taxon-name><tp:taxon-name-part taxon-name-part-type="genus">Kessleria</tp:taxon-name-part> <tp:taxon-name-part taxon-name-part-type="species">klimeschi</tp:taxon-name-part></tp:taxon-name></italic>, <italic><tp:taxon-name><tp:taxon-name-part taxon-name-part-type="genus">Kessleria</tp:taxon-name-part> <tp:taxon-name-part taxon-name-part-type="species">albescens</tp:taxon-name-part></tp:taxon-name></italic> and <italic><tp:taxon-name><tp:taxon-name-part taxon-name-part-type="genus">Kessleria</tp:taxon-name-part> <tp:taxon-name-part taxon-name-part-type="species">helvetica</tp:taxon-name-part></tp:taxon-name></italic> by a much shorter saccus (0.32 mm <italic>vs.</italic> minimum 0.38–0.58 mm) which is only about half the length of the valva compared to the minimum 0.75 times the length of the valva in the other species. In <italic><tp:taxon-name><tp:taxon-name-part taxon-name-part-type="genus">Kessleria</tp:taxon-name-part> <tp:taxon-name-part taxon-name-part-type="species">inexpectata</tp:taxon-name-part></tp:taxon-name></italic> the saccus is slightly longer and furthermore without the apical widening of <italic><tp:taxon-name><tp:taxon-name-part taxon-name-part-type="genus">Kessleria</tp:taxon-name-part> <tp:taxon-name-part taxon-name-part-type="species">orobiae</tp:taxon-name-part></tp:taxon-name></italic>, <italic><tp:taxon-name><tp:taxon-name-part taxon-name-part-type="genus">Kessleria</tp:taxon-name-part> <tp:taxon-name-part taxon-name-part-type="species">albescens</tp:taxon-name-part></tp:taxon-name></italic> and <italic><tp:taxon-name><tp:taxon-name-part taxon-name-part-type="genus">Kessleria</tp:taxon-name-part> <tp:taxon-name-part taxon-name-part-type="species">helvetica</tp:taxon-name-part></tp:taxon-name></italic>. The two needle-shaped cornuti are similar in all species, with the exception of <italic><tp:taxon-name><tp:taxon-name-part taxon-name-part-type="genus">Kessleria</tp:taxon-name-part> <tp:taxon-name-part taxon-name-part-type="species">klimeschi</tp:taxon-name-part></tp:taxon-name></italic> with only one needle-shaped and one sub-ovate cornutus, and <italic><tp:taxon-name><tp:taxon-name-part taxon-name-part-type="genus">Kessleria</tp:taxon-name-part> <tp:taxon-name-part taxon-name-part-type="species">helvetica</tp:taxon-name-part></tp:taxon-name></italic> with cornuti of about 0.50 mm in length. The female genitalia largely resemble other species of the <italic><tp:taxon-name><tp:taxon-name-part taxon-name-part-type="genus">Kessleria</tp:taxon-name-part> <tp:taxon-name-part taxon-name-part-type="species">albescens</tp:taxon-name-part></tp:taxon-name></italic>-group with only quantitative differences, such as a longer ductus bursae than in <italic><tp:taxon-name><tp:taxon-name-part taxon-name-part-type="genus">Kessleria</tp:taxon-name-part> <tp:taxon-name-part taxon-name-part-type="species">albescens</tp:taxon-name-part></tp:taxon-name></italic> (1.6 mm <italic>vs.</italic> 1.3–1.4 mm), and the overall length of genitalia which exceeds <italic><tp:taxon-name><tp:taxon-name-part taxon-name-part-type="genus">Kessleria</tp:taxon-name-part> <tp:taxon-name-part taxon-name-part-type="species">klimeschi</tp:taxon-name-part></tp:taxon-name></italic> (4.2 mm <italic>vs.</italic> 3.5 mm).</p><fig id="F14" position="float" orientation="portrait"><label>Figures 49–54.</label><caption><p><italic><tp:taxon-name><tp:taxon-name-part taxon-name-part-type="genus">Kessleria</tp:taxon-name-part></tp:taxon-name></italic> male genitalia. <bold>49</bold> <italic><tp:taxon-name><tp:taxon-name-part taxon-name-part-type="genus">Kessleria</tp:taxon-name-part> <tp:taxon-name-part taxon-name-part-type="species">klimeschi</tp:taxon-name-part></tp:taxon-name></italic>, holotype, Italy, Prov. Udine, Montasio, Malga Pecol, 1600 m, 24.6.1989 e.l., leg. Huemer &amp; Tarmann, genitalia slide YPO 17 (TLMF) <bold>50</bold> idem, cornuti enlarged <bold>51</bold> <italic><tp:taxon-name><tp:taxon-name-part taxon-name-part-type="genus">Kessleria</tp:taxon-name-part> <tp:taxon-name-part taxon-name-part-type="species">helvetica</tp:taxon-name-part></tp:taxon-name></italic>, holotype, Switzerland, Wallis, Zermatt, 1850 m, 10.8.1980, leg. Whitebread, gen. slide 350 Whitebread (DNA barcode ID TLMF Lep 01868) (TLMF) <bold>52</bold> idem, distal part of phallus enlarged <bold>53</bold> <italic><tp:taxon-name><tp:taxon-name-part taxon-name-part-type="genus">Kessleria</tp:taxon-name-part> <tp:taxon-name-part taxon-name-part-type="species">inexpectata</tp:taxon-name-part></tp:taxon-name></italic>, paratype, France, Dep. Alpes Maritimes, Marguareis W-Hang, Navela, 2100–2200 m, 21.–23.7.1990, leg. Huemer &amp; Tarmann, gen. slide YPO 63 (TLMF) <bold>54</bold> idem, distal part of phallus enlarged.</p></caption><graphic xmlns:xlink="http://www.w3.org/1999/xlink" xlink:href="zookeys-503-089-g014.jpg" position="float" orientation="portrait" xlink:type="simple" id="oo_43412.jpg"/></fig><fig id="F15" position="float" orientation="portrait"><label>Figures 55–58.</label><caption><p><italic><tp:taxon-name><tp:taxon-name-part taxon-name-part-type="genus">Kessleria</tp:taxon-name-part></tp:taxon-name></italic> male genitalia. <bold>55</bold> <italic><tp:taxon-name><tp:taxon-name-part taxon-name-part-type="genus">Kessleria</tp:taxon-name-part> <tp:taxon-name-part taxon-name-part-type="species">orobiae</tp:taxon-name-part></tp:taxon-name></italic> sp. n., holotype, Zambla Alta – Plassa, 1160 m, 24.6.2013 leg. Huemer, gen. slie YPO 160 (TLMF) <bold>56</bold> idem, distal part of phallus enlarged <bold>57</bold> <italic><tp:taxon-name><tp:taxon-name-part taxon-name-part-type="genus">Kessleria</tp:taxon-name-part> <tp:taxon-name-part taxon-name-part-type="species">albescens</tp:taxon-name-part></tp:taxon-name></italic>, ♂, Italy, Monte Baldo, Bocca di Navene, 14.7.1987, leg. Huemer &amp; Tarmann, gen. slide YPO 19 (DNA barcode ID TLMF Lep 03131) (TLMF) <bold>58</bold> idem, distal part of phallus enlarged.</p></caption><graphic xmlns:xlink="http://www.w3.org/1999/xlink" xlink:href="zookeys-503-089-g015.jpg" position="float" orientation="portrait" xlink:type="simple" id="oo_43413.jpg"/></fig><fig id="F16" position="float" orientation="portrait"><label>Figures 59–62.</label><caption><p><italic><tp:taxon-name><tp:taxon-name-part taxon-name-part-type="genus">Kessleria</tp:taxon-name-part></tp:taxon-name></italic> female genitalia. <bold>59</bold> <italic><tp:taxon-name><tp:taxon-name-part taxon-name-part-type="genus">Kessleria</tp:taxon-name-part> <tp:taxon-name-part taxon-name-part-type="species">klimeschi</tp:taxon-name-part></tp:taxon-name></italic>, paratype, Italy, Prov. Udine, Montasio, Malga Pecol, 1600 m, 24.6.1989 e.l., leg. Huemer &amp; Tarmann, gen. slide YPO 76 (TLMF) <bold>60</bold> <italic><tp:taxon-name><tp:taxon-name-part taxon-name-part-type="genus">Kessleria</tp:taxon-name-part> <tp:taxon-name-part taxon-name-part-type="species">inexpectata</tp:taxon-name-part></tp:taxon-name></italic>, paratype, France, Dep. Alpes Maritimes, Marguareis W-Hang, Navela, 2100–2200 m, 21.–23.7.1990, leg. Huemer &amp; Tarmann, gen. slide YPO 74 (TLMF) <bold>61</bold> <italic><tp:taxon-name><tp:taxon-name-part taxon-name-part-type="genus">Kessleria</tp:taxon-name-part> <tp:taxon-name-part taxon-name-part-type="species">orobiae</tp:taxon-name-part></tp:taxon-name></italic> sp. n., paratype, Zambla Alta – Plassa, 1160 m, 24.6.2013, leg. Huemer, gen. slide YPO 161 (TLMF) <bold>62</bold> <italic><tp:taxon-name><tp:taxon-name-part taxon-name-part-type="genus">Kessleria</tp:taxon-name-part> <tp:taxon-name-part taxon-name-part-type="species">albescens</tp:taxon-name-part></tp:taxon-name></italic>, Italy, Monte Baldo, Bocca di Navene, 14.7.1987, leg. Huemer &amp; Tarmann (TLMF).</p></caption><graphic xmlns:xlink="http://www.w3.org/1999/xlink" xlink:href="zookeys-503-089-g016.jpg" position="float" orientation="portrait" xlink:type="simple" id="oo_43414.jpg"/></fig><fig id="F17" position="float" orientation="portrait"><label>Figures 63–66.</label><caption><p><italic><tp:taxon-name><tp:taxon-name-part taxon-name-part-type="genus">Kessleria</tp:taxon-name-part></tp:taxon-name></italic> female genitalia, details of VIII abdominal segment enlarged. <bold>63</bold> <italic><tp:taxon-name><tp:taxon-name-part taxon-name-part-type="genus">Kessleria</tp:taxon-name-part> <tp:taxon-name-part taxon-name-part-type="species">klimeschi</tp:taxon-name-part></tp:taxon-name></italic>, paratype, Italy, Prov. Udine, Montasio, Malga Pecol, 1600 m, 24.6.1989 e.l., leg. Huemer &amp; Tarmann, gen. slide YPO 76 (TLMF) <bold>64</bold> <italic><tp:taxon-name><tp:taxon-name-part taxon-name-part-type="genus">Kessleria</tp:taxon-name-part> <tp:taxon-name-part taxon-name-part-type="species">inexpectata</tp:taxon-name-part></tp:taxon-name></italic>, paratype, France, Dep. Alpes Maritimes, Marguareis W-Hang, Navela, 2100–2200 m, 21.-23.7.1990, leg. Huemer &amp; Tarmann, gen. slide YPO 74 (TLMF) <bold>65</bold> <italic><tp:taxon-name><tp:taxon-name-part taxon-name-part-type="genus">Kessleria</tp:taxon-name-part> <tp:taxon-name-part taxon-name-part-type="species">orobiae</tp:taxon-name-part></tp:taxon-name></italic> sp. n., paratype, Zambla Alta – Plassa, 1160 m, 24.6.2013, leg. Huemer, gen. slide YPO 161 (TLMF) <bold>66</bold> <italic><tp:taxon-name><tp:taxon-name-part taxon-name-part-type="genus">Kessleria</tp:taxon-name-part> <tp:taxon-name-part taxon-name-part-type="species">albescens</tp:taxon-name-part></tp:taxon-name></italic>, Italy, Monte Baldo, Bocca di Navene, 14.7.1987, leg. Huemer &amp; Tarmann (TLMF).</p></caption><graphic xmlns:xlink="http://www.w3.org/1999/xlink" xlink:href="zookeys-503-089-g017.jpg" position="float" orientation="portrait" xlink:type="simple" id="oo_43415.jpg"/></fig></tp:treatment-sec><tp:treatment-sec sec-type="Description"><title>Description.</title><p><bold>Male</bold> (Fig. <xref ref-type="fig" rid="F13">45</xref>). Head covered with white hair-like scales; antennae ringed dark grey and whitish; thorax and tegulae mixed dark grey and white, distally predominantly white, particularly tegulae. Forewing length 6.7–7.3 mm (Ø 7.03 mm; n=6); ground colour whitish-grey, intensively mottled with blackish-grey spots all over <!--PageBreak-->wing, few ochre-brown scales in dorsal part; blackish-grey patches at base of costa and at end of cell, oblique blackish-grey fascia at about 1/3 to 1/2 narrow and indistinct, medially separated; termen whitish-grey; fringes white, basally with distinct blackish-grey cilia line, apex with small dark grey tip. Hindwing dark grey, fringes with dark grey base, distal part white.</p><p><bold>Female</bold> (Fig. <xref ref-type="fig" rid="F13">46</xref>). As male. Head covered with white hair-like scales; antennae ringed dark grey and whitish; thorax and tegulae mixed dark grey and white, distally predominantly white, particularly tegulae. Forewing length 5.9–6.6 mm (Ø 8.18 mm; n=5); ground colour whitish-grey, intensively mottled with blackish-grey spots all over wing, few ochre-brown scales in dorsal part; blackish-grey patches at base of costa and at end of cell, oblique blackish-grey fascia at about 1/3 to 1/2 narrow and indistinct, medially separated; termen whitish-grey; fringes white, basally with distinct blackish-grey cilia line, apex with small dark grey tip. Hindwing dark grey, fringes with dark grey base, distal part white.</p><p><bold>Male genitalia</bold> (Figs <xref ref-type="fig" rid="F15">55–56</xref>). Socii long and slender, with apical spine; anterior margin of tegumen with medial process; gnathos broadly tongue-shaped, smooth; valva slender, length 0.60 mm, maximum width 0.18 mm; densely covered with long hairs in medial part and short setae on ventromedial margin, apical part ventrally convex, costa strongly sclerotized without dentation; sacculus oval, weakly confined, <!--PageBreak--><!--PageBreak--><!--PageBreak-->densely covered with strong setae; saccus moderate in length, about 0.32 mm, stout, distally widened with rounded apex; phallus 1.34 mm long, slender, uneverted vesica with ca. 0.70 mm long sclerotized apical part, including two prominent needle-shaped cornuti of about 0.40 mm length.</p><!--PageBreak--><p><bold>Female genitalia</bold> (Figs <xref ref-type="fig" rid="F16">61</xref>, <xref ref-type="fig" rid="F17">65</xref>). Genitalia ca. 4.2 mm in length; papilla analis large, densely covered with long setae; apophysis posterior rod like, ca. 0.70 mm, about length of apophysis anterior; apophysis anterior rod like; posterior part bi<!--PageBreak-->furcated with straight dorsal and inwardly curved ventral branch; ventral branch descending into patch like sclerite; lamella postvaginalis with sclerotized lateral patches, covered with microtrichia, medially membranous, posterolaterally with hump, covered with some long setae; ostium bursae membranous; antrum weakly developed, ring-like; ductus bursae long, about 1.6 mm, weakly curved in posterior part, from entrance of ductus seminalis to almost transition to corpus bursae densely covered with finely granulous sculpture; sculpture in posterior part nearly bacillary, distally increasingly granulous, entrance to corpus bursae widened, without sculpture; corpus bursae about 1.7 mm in length, saccate, posterior part folded, without signum.</p></tp:treatment-sec><tp:treatment-sec sec-type="Molecular data"><title>Molecular data.</title><p>The average intraspecific divergence of the barcode region is low with 0.31%, ranging from a minimum of 0.15% to a maximum of 0.46% (n=5). The minimum distance to the nearest neighbour <italic><tp:taxon-name><tp:taxon-name-part taxon-name-part-type="genus">Kessleria</tp:taxon-name-part> <tp:taxon-name-part taxon-name-part-type="species">albescens</tp:taxon-name-part></tp:taxon-name></italic> is 2.66%, whereas the minimum divergence to <italic><tp:taxon-name><tp:taxon-name-part taxon-name-part-type="genus">Kessleria</tp:taxon-name-part> <tp:taxon-name-part taxon-name-part-type="species">inexpectata</tp:taxon-name-part></tp:taxon-name></italic>, <italic><tp:taxon-name><tp:taxon-name-part taxon-name-part-type="genus">Kessleria</tp:taxon-name-part> <tp:taxon-name-part taxon-name-part-type="species">helvetica</tp:taxon-name-part></tp:taxon-name></italic> and <italic><tp:taxon-name><tp:taxon-name-part taxon-name-part-type="genus">Kessleria</tp:taxon-name-part> <tp:taxon-name-part taxon-name-part-type="species">klimeschi</tp:taxon-name-part></tp:taxon-name></italic> ranges from 3.14% and 3.46% to 9.53%, respectively.</p></tp:treatment-sec><tp:treatment-sec sec-type="Etymology"><title>Etymology.</title><p>The species name refers to the Orobian Alps (Alpi Orobie) in northern Italy, where the type locality is situated.</p></tp:treatment-sec><tp:treatment-sec sec-type="Distribution"><title>Distribution</title><p>(Fig. <xref ref-type="fig" rid="F18">67</xref>). Only known from Zambla Alta – Plassa and few nearby localities in the Orobian Alps (Prov. Bergamo, Italy).</p><fig id="F18" position="float" orientation="portrait"><label>Figure 67.</label><caption><p>Distribution pattern of the <italic><tp:taxon-name><tp:taxon-name-part taxon-name-part-type="genus">Kessleria</tp:taxon-name-part> <tp:taxon-name-part taxon-name-part-type="species">albescens</tp:taxon-name-part></tp:taxon-name></italic>-group from examined material.</p></caption><graphic xmlns:xlink="http://www.w3.org/1999/xlink" xlink:href="zookeys-503-089-g018.jpg" position="float" orientation="portrait" xlink:type="simple" id="oo_43416.jpg"/></fig></tp:treatment-sec><tp:treatment-sec sec-type="Ecology"><title>Ecology.</title><p>The larval habits are insufficiently known, but based on our observations, the larva lives in the shoots and as a leaf-miner in basal leaves of <!--PageBreak--><italic><tp:taxon-name><tp:taxon-name-part taxon-name-part-type="genus">Saxifraga</tp:taxon-name-part> <tp:taxon-name-part taxon-name-part-type="species">paniculata</tp:taxon-name-part></tp:taxon-name></italic> and <italic><tp:taxon-name><tp:taxon-name-part taxon-name-part-type="genus">Saxifraga</tp:taxon-name-part></tp:taxon-name></italic> sp. Mined leaves are partially spun together and covered with a fine silken web. The adults have been collected from the <italic><tp:taxon-name><tp:taxon-name-part taxon-name-part-type="genus">Saxifraga</tp:taxon-name-part></tp:taxon-name></italic>-cushions or nearby rock during the day. In the first few hours of the night they have been observed with a head-lamp flying actively around the larval habitat or sitting near the host-plant. The adult is on the wing from late June to mid-August, depending on altitude and snow coverage. Bred specimens date from mid to late July. <italic><tp:taxon-name><tp:taxon-name-part taxon-name-part-type="genus">Kessleria</tp:taxon-name-part> <tp:taxon-name-part taxon-name-part-type="species">orobiae</tp:taxon-name-part></tp:taxon-name></italic> occurs in rocky habitat both on calcareous and silicous soil. Vertical distribution: from about 1100 m to 2100 m.</p></tp:treatment-sec><tp:treatment-sec><!--Section generated to contain objects referenced in tp:taxon-treatment.--><fig id="F12" position="float" orientation="portrait"><label>Figures 39–44.</label><caption><p><italic><tp:taxon-name><tp:taxon-name-part taxon-name-part-type="genus">Kessleria</tp:taxon-name-part></tp:taxon-name></italic> adults in dorsal view. <bold>39</bold> <italic><tp:taxon-name><tp:taxon-name-part taxon-name-part-type="genus">Kessleria</tp:taxon-name-part> <tp:taxon-name-part taxon-name-part-type="species">klimeschi</tp:taxon-name-part></tp:taxon-name></italic>, ♂, holotype, Italy, Prov. Udine, Montasio, Malga Pecol, 1600 m, 24.6.1989 e.l., leg. Huemer &amp; Tarmann (TLMF) <bold>40</bold> <italic><tp:taxon-name><tp:taxon-name-part taxon-name-part-type="genus">Kessleria</tp:taxon-name-part> <tp:taxon-name-part taxon-name-part-type="species">klimeschi</tp:taxon-name-part></tp:taxon-name></italic>, ♀, paratype, same data, but 3.7.1989 e.l. (TLMF) <bold>41</bold> <italic><tp:taxon-name><tp:taxon-name-part taxon-name-part-type="genus">Kessleria</tp:taxon-name-part> <tp:taxon-name-part taxon-name-part-type="species">helvetica</tp:taxon-name-part></tp:taxon-name></italic>, ♂, holotype, Switzerland, Wallis, Zermatt, 1850 m, 10.8.1980, leg. Whitebread (DNA barcode ID TLMF Lep 01868) (TLMF) <bold>42</bold> <italic><tp:taxon-name><tp:taxon-name-part taxon-name-part-type="genus">Kessleria</tp:taxon-name-part> <tp:taxon-name-part taxon-name-part-type="species">helvetica</tp:taxon-name-part></tp:taxon-name></italic>, ♀, Switzerland, Wallis, Zermatt, Triftschlucht, 1820 m, 10.6.2014 e.l., leg. Schmid (DNA barcode ID TLMF Lep 14996) (TLMF) <bold>43</bold> <italic><tp:taxon-name><tp:taxon-name-part taxon-name-part-type="genus">Kessleria</tp:taxon-name-part> <tp:taxon-name-part taxon-name-part-type="species">inexpectata</tp:taxon-name-part></tp:taxon-name></italic>, ♂, paratype, France, Dep. Alpes Maritimes, Marguareis W-Hang, Navela, 2100–2200 m, 21.–23.7.1990, leg. Huemer &amp; Tarmann (TLMF) <bold>44</bold> <italic><tp:taxon-name><tp:taxon-name-part taxon-name-part-type="genus">Kessleria</tp:taxon-name-part> <tp:taxon-name-part taxon-name-part-type="species">inexpectata</tp:taxon-name-part></tp:taxon-name></italic>, ♀, paratype, same data (TLMF).</p></caption><graphic xmlns:xlink="http://www.w3.org/1999/xlink" xlink:href="zookeys-503-089-g012.jpg" position="float" orientation="portrait" xlink:type="simple" id="oo_43410.jpg"/></fig><fig id="F13" position="float" orientation="portrait"><label>Figures 45–48.</label><caption><p><italic><tp:taxon-name><tp:taxon-name-part taxon-name-part-type="genus">Kessleria</tp:taxon-name-part></tp:taxon-name></italic> adults in dorsal view. <bold>45</bold> <italic><tp:taxon-name><tp:taxon-name-part taxon-name-part-type="genus">Kessleria</tp:taxon-name-part> <tp:taxon-name-part taxon-name-part-type="species">orobiae</tp:taxon-name-part></tp:taxon-name></italic> sp. n., ♂, paratype, Zambla Alta – Plassa, 1160 m, 24.6.2013 leg. Mayr (coll. Mayr) <bold>46</bold> <italic><tp:taxon-name><tp:taxon-name-part taxon-name-part-type="genus">Kessleria</tp:taxon-name-part> <tp:taxon-name-part taxon-name-part-type="species">orobiae</tp:taxon-name-part></tp:taxon-name></italic> sp. n., ♀, paratype, same data (coll. Mayr) <bold>47</bold> <italic><tp:taxon-name><tp:taxon-name-part taxon-name-part-type="genus">Kessleria</tp:taxon-name-part> <tp:taxon-name-part taxon-name-part-type="species">albescens</tp:taxon-name-part></tp:taxon-name></italic>, ♂, Italy, Monte Baldo, Bocca di Navene, 14.7.1987, leg. Huemer &amp; Tarmann (DNA barcode ID TLMF Lep 03131) (TLMF) <bold>48</bold> <italic><tp:taxon-name><tp:taxon-name-part taxon-name-part-type="genus">Kessleria</tp:taxon-name-part> <tp:taxon-name-part taxon-name-part-type="species">albescens</tp:taxon-name-part></tp:taxon-name></italic> ♀, same data, but 10.9.1987 e.l. (DNA barcode ID TLMF Lep 01866) (TLMF).</p></caption><graphic xmlns:xlink="http://www.w3.org/1999/xlink" xlink:href="zookeys-503-089-g013.jpg" position="float" orientation="portrait" xlink:type="simple" id="oo_43411.jpg"/></fig></tp:treatment-sec><ref-list><ref id="B17"><mixed-citation xmlns:xlink="http://www.w3.org/1999/xlink" xlink:type="simple"><person-group><name name-style="western"><surname>Huemer</surname><given-names>P</given-names></name><name name-style="western"><surname>Tarmann</surname><given-names>G</given-names></name></person-group> (<year>1992</year>) <article-title>Westpaläarktische Gespinstmotten der Gattung <italic><tp:taxon-name><tp:taxon-name-part taxon-name-part-type="genus">Kessleria</tp:taxon-name-part></tp:taxon-name></italic> Nowicki: Taxonomie, Ökologie, Verbreitung (<tp:taxon-name><tp:taxon-name-part taxon-name-part-type="order">Lepidoptera</tp:taxon-name-part></tp:taxon-name>, <tp:taxon-name><tp:taxon-name-part taxon-name-part-type="family">Yponomeutidae</tp:taxon-name-part></tp:taxon-name>).</article-title> <source>Mitteilungen der Münchner Entomologischen Gesellschaft</source> <volume>81</volume>(<issue>1991</issue>): <fpage>5</fpage>–<lpage>110</lpage>.</mixed-citation></ref></ref-list></tp:taxon-treatment>
